# Supplementary material for: Conservation of cis-Regulatory Syntax Underlying Deuterostome Gastrulation
Source: Cells. 2024 Jun 28;13(13):1121. doi: 10.3390/cells13131121 (PMC11240583; doi:10.3390/cells13131121)
Supplement: Supplementary file 1 [file cells-13-01121-s001.zip]

Archive with 7 entries (7 files):
- Supplementary_Dataset_S1_sea_urcin.txt
- Supplementary_Dataset_S2_amphioxus.txt
- Supplementary_Dataset_S3_ciona.txt
- Supplementary_Dataset_S4_zebrafish.txt
- Supplementary_Dataset_S5.ods
- Supplementary_Dataset_S6.ods
- Supplementary_Figure_S1.pdf
