# Supplementary material for: Conservation of cis-Regulatory Syntax Underlying Deuterostome Gastrulation
Source: Cells. 2024 Jun 28;13(13):1121. doi: 10.3390/cells13131121 (PMC11240583; doi:10.3390/cells13131121)
Supplement: Supplementary file 1 [file cells-13-01121-s001.zip › Supplementary_Dataset_S1_sea_urcin.txt]

>NNWHTGTACGGAHNH	SPL14(SBP)/col-SPL14-DAP-Seq(GSE60143)/Homer	4.309296	-47.906007	0	T:2113.0(9.55%),B:2078.9(7.79%),P:1e-20
0.291	0.189	0.231	0.289
0.348	0.201	0.199	0.252
0.372	0.156	0.179	0.293
0.234	0.226	0.171	0.369
0.118	0.265	0.138	0.479
0.001	0.001	0.997	0.001
0.001	0.001	0.001	0.997
0.997	0.001	0.001	0.001
0.001	0.997	0.001	0.001
0.001	0.001	0.997	0.001
0.001	0.001	0.997	0.001
0.755	0.011	0.001	0.233
0.335	0.286	0.121	0.258
0.304	0.218	0.248	0.230
0.350	0.219	0.178	0.253
>NDNHSACGTGKMNNN	bZIP53(bZIP)/colamp-bZIP53-DAP-Seq(GSE60143)/Homer	7.599953	-47.398775	0	T:1793.0(8.11%),B:1731.1(6.49%),P:1e-20
0.279	0.209	0.195	0.317
0.241	0.159	0.325	0.274
0.243	0.238	0.296	0.223
0.296	0.304	0.001	0.399
0.001	0.455	0.352	0.192
0.997	0.001	0.001	0.001
0.001	0.985	0.001	0.013
0.001	0.001	0.997	0.001
0.001	0.001	0.001	0.997
0.001	0.001	0.997	0.001
0.001	0.001	0.554	0.444
0.387	0.464	0.018	0.131
0.329	0.230	0.191	0.250
0.287	0.211	0.225	0.277
0.295	0.219	0.205	0.281
>RGGATTAR	GSC(Homeobox)/FrogEmbryos-GSC-ChIP-Seq(DRA000576)/Homer	6.277190	-46.654947	0	T:5888.0(26.62%),B:6377.5(23.91%),P:1e-20
0.283	0.189	0.383	0.145
0.261	0.031	0.614	0.094
0.119	0.016	0.835	0.030
0.908	0.046	0.033	0.013
0.002	0.001	0.001	0.996
0.055	0.001	0.001	0.943
0.942	0.005	0.008	0.045
0.316	0.136	0.377	0.171
>ATGCATWATGCATRW	OCT:OCT-short(POU,Homeobox)/NPC-OCT6-ChIP-Seq(GSE43916)/Homer	-3.930330	-45.960335	0	T:5606.0(25.34%),B:6055.5(22.70%),P:1e-19
0.955	0.001	0.001	0.043
0.001	0.001	0.001	0.997
0.001	0.001	0.997	0.001
0.322	0.676	0.001	0.001
0.997	0.001	0.001	0.001
0.001	0.001	0.001	0.997
0.517	0.001	0.001	0.481
0.997	0.001	0.001	0.001
0.001	0.001	0.001	0.997
0.001	0.001	0.673	0.325
0.001	0.997	0.001	0.001
0.997	0.001	0.001	0.001
0.001	0.001	0.001	0.997
0.490	0.049	0.411	0.049
0.276	0.179	0.131	0.414
>TWGTCTGV	Smad3(MAD)/NPC-Smad3-ChIP-Seq(GSE36673)/Homer	6.119167	-44.084814	0	T:8717.0(39.41%),B:9725.6(36.46%),P:1e-19
0.143	0.203	0.195	0.459
0.422	0.071	0.001	0.506
0.001	0.001	0.997	0.001
0.001	0.001	0.371	0.627
0.001	0.905	0.001	0.093
0.001	0.001	0.001	0.997
0.353	0.001	0.645	0.001
0.236	0.295	0.353	0.116
>CACACACACA	SeqBias: CA-repeat	0.000000	-43.871504	0	T:16378.0(74.04%),B:19023.2(71.32%),P:1e-19
0.100	0.898	0.001	0.001
0.898	0.100	0.001	0.001
0.100	0.898	0.001	0.001
0.898	0.100	0.001	0.001
0.100	0.898	0.001	0.001
0.898	0.100	0.001	0.001
0.100	0.898	0.001	0.001
0.898	0.100	0.001	0.001
0.100	0.898	0.001	0.001
0.898	0.100	0.001	0.001
>GCCACGTG	E-box/Arabidopsis-Promoters/Homer	6.212092	-43.381205	0	T:1926.0(8.71%),B:1895.6(7.11%),P:1e-18
0.027	0.034	0.834	0.105
0.346	0.558	0.018	0.078
0.001	0.997	0.001	0.001
0.994	0.001	0.004	0.001
0.001	0.996	0.002	0.001
0.001	0.001	0.997	0.001
0.001	0.009	0.001	0.989
0.051	0.111	0.837	0.001
>AYTAAACCGG	Unknown3/Arabidopsis-Promoters/Homer	6.924851	-41.296141	0	T:1480.0(6.69%),B:1419.3(5.32%),P:1e-17
0.448	0.132	0.140	0.280
0.181	0.316	0.136	0.366
0.156	0.228	0.001	0.615
0.494	0.030	0.305	0.172
0.717	0.001	0.155	0.127
0.997	0.001	0.001	0.001
0.167	0.728	0.001	0.104
0.001	0.904	0.094	0.001
0.046	0.087	0.866	0.001
0.258	0.040	0.540	0.162
>AAAACCRGWW	AT1G76870(Trihelix)/col-AT1G76870-DAP-Seq(GSE60143)/Homer	7.402645	-41.077997	0	T:2010.0(9.09%),B:1999.3(7.50%),P:1e-17
0.571	0.001	0.050	0.378
0.938	0.001	0.001	0.060
0.758	0.001	0.001	0.240
0.943	0.001	0.001	0.055
0.001	0.997	0.001	0.001
0.001	0.997	0.001	0.001
0.475	0.001	0.523	0.001
0.001	0.215	0.737	0.047
0.351	0.113	0.122	0.414
0.489	0.021	0.014	0.475
>ARATTCAATGWATYT	EIN3(EIL)/col-EIN3-DAP-Seq(GSE60143)/Homer	8.752588	-40.431861	0	T:1301.0(5.88%),B:1231.0(4.62%),P:1e-17
0.537	0.090	0.119	0.254
0.303	0.114	0.398	0.184
0.626	0.020	0.353	0.001
0.001	0.001	0.001	0.997
0.204	0.065	0.159	0.572
0.109	0.885	0.001	0.005
0.876	0.001	0.094	0.029
0.766	0.064	0.169	0.001
0.184	0.109	0.001	0.706
0.001	0.001	0.989	0.009
0.378	0.129	0.050	0.443
0.944	0.001	0.001	0.054
0.059	0.293	0.001	0.647
0.179	0.388	0.149	0.284
0.169	0.159	0.095	0.577
>CCATTGTTYB	Sox17(HMG)/Endoderm-Sox17-ChIP-Seq(GSE61475)/Homer	6.824540	-282.619490	0	T:4835.0(21.86%),B:4214.1(15.80%),P:1e-122
0.063	0.642	0.160	0.135
0.085	0.707	0.043	0.165
0.797	0.025	0.032	0.146
0.023	0.039	0.029	0.909
0.025	0.024	0.041	0.910
0.029	0.044	0.893	0.034
0.065	0.038	0.035	0.862
0.073	0.214	0.134	0.579
0.158	0.361	0.093	0.388
0.106	0.239	0.339	0.316
>AAGCACTTAA	Nkx3.1(Homeobox)/LNCaP-Nkx3.1-ChIP-Seq(GSE28264)/Homer	5.534048	-40.200313	0	T:7272.0(32.88%),B:8053.0(30.19%),P:1e-17
0.551	0.114	0.297	0.038
0.644	0.083	0.272	0.001
0.172	0.220	0.607	0.001
0.017	0.705	0.001	0.277
0.986	0.012	0.001	0.001
0.014	0.984	0.001	0.001
0.048	0.001	0.001	0.950
0.013	0.378	0.037	0.572
0.708	0.150	0.001	0.141
0.427	0.274	0.256	0.043
>GGGGGAATCCCC	NFkB-p50,p52(RHD)/Monocyte-p50-ChIP-Chip(Schreiber_et_al.)/Homer	8.671915	-39.905204	0	T:372.0(1.68%),B:278.3(1.04%),P:1e-17
0.138	0.091	0.682	0.089
0.073	0.035	0.839	0.053
0.058	0.001	0.918	0.023
0.042	0.001	0.956	0.001
0.099	0.044	0.856	0.001
0.818	0.030	0.151	0.001
0.683	0.055	0.160	0.102
0.155	0.034	0.090	0.721
0.001	0.803	0.093	0.103
0.021	0.957	0.001	0.021
0.001	0.962	0.001	0.036
0.054	0.902	0.033	0.011
>HGWGRHWGACACGTG	bHLH34(bHLH)/colamp-bHLH34-DAP-Seq(GSE60143)/Homer	6.770436	-39.809843	0	T:1373.0(6.21%),B:1310.7(4.91%),P:1e-17
0.370	0.355	0.040	0.234
0.158	0.188	0.517	0.137
0.341	0.068	0.116	0.474
0.273	0.034	0.484	0.209
0.376	0.167	0.275	0.183
0.290	0.274	0.136	0.301
0.289	0.126	0.173	0.411
0.223	0.045	0.448	0.284
0.435	0.189	0.264	0.112
0.001	0.997	0.001	0.001
0.997	0.001	0.001	0.001
0.001	0.997	0.001	0.001
0.001	0.001	0.997	0.001
0.001	0.001	0.001	0.997
0.001	0.001	0.997	0.001
>BTGTACTT	SPL9(SBP)/colamp-SPL9-DAP-Seq(GSE60143)/Homer	4.501468	-39.507875	0	T:12141.0(54.89%),B:13875.4(52.02%),P:1e-17
0.167	0.282	0.216	0.335
0.080	0.267	0.001	0.652
0.001	0.001	0.997	0.001
0.001	0.001	0.001	0.997
0.932	0.066	0.001	0.001
0.001	0.997	0.001	0.001
0.001	0.075	0.307	0.617
0.141	0.001	0.129	0.729
>AAACCACARM	RUNX1(Runt)/Jurkat-RUNX1-ChIP-Seq(GSE29180)/Homer	6.648627	-39.443992	0	T:3139.0(14.19%),B:3272.1(12.27%),P:1e-17
0.574	0.159	0.031	0.236
0.895	0.001	0.103	0.001
0.870	0.029	0.100	0.001
0.001	0.997	0.001	0.001
0.001	0.997	0.001	0.001
0.885	0.001	0.066	0.048
0.001	0.997	0.001	0.001
0.913	0.057	0.001	0.029
0.398	0.067	0.339	0.196
0.360	0.356	0.162	0.123
>AACAGCTGTTHN	E-box/Drosophila-Promoters/Homer	8.214029	-38.879986	0	T:875.0(3.96%),B:785.5(2.95%),P:1e-16
0.560	0.168	0.225	0.047
0.493	0.117	0.096	0.295
0.021	0.971	0.007	0.001
0.957	0.005	0.003	0.035
0.083	0.011	0.880	0.026
0.068	0.850	0.007	0.075
0.024	0.001	0.003	0.972
0.001	0.001	0.981	0.017
0.304	0.072	0.128	0.496
0.038	0.218	0.145	0.599
0.208	0.254	0.192	0.346
0.244	0.197	0.332	0.226
>ARGTTACGTRTN	NAP(NAC)/col-NAP-DAP-Seq(GSE60143)/Homer	5.235478	-38.665457	0	T:7966.0(36.01%),B:8887.7(33.32%),P:1e-16
0.457	0.166	0.107	0.270
0.483	0.057	0.347	0.113
0.303	0.086	0.471	0.141
0.220	0.001	0.001	0.778
0.026	0.001	0.264	0.709
0.640	0.114	0.223	0.023
0.001	0.997	0.001	0.001
0.001	0.001	0.997	0.001
0.001	0.001	0.001	0.997
0.391	0.129	0.467	0.012
0.368	0.105	0.007	0.520
0.316	0.216	0.196	0.272
>GGGGGTGTGTCC	KLF10(Zf)/HEK293-KLF10.GFP-ChIP-Seq(GSE58341)/Homer	6.719663	-38.564675	0	T:1931.0(8.73%),B:1925.7(7.22%),P:1e-16
0.152	0.060	0.787	0.001
0.075	0.001	0.678	0.246
0.030	0.001	0.939	0.030
0.001	0.001	0.962	0.036
0.001	0.001	0.997	0.001
0.001	0.230	0.001	0.768
0.001	0.001	0.997	0.001
0.001	0.001	0.010	0.988
0.001	0.001	0.997	0.001
0.061	0.001	0.314	0.624
0.056	0.671	0.178	0.095
0.080	0.588	0.098	0.234
>GCCACACCCA	Klf4(Zf)/mES-Klf4-ChIP-Seq(GSE11431)/Homer	7.333962	-37.103510	0	T:802.0(3.63%),B:715.3(2.68%),P:1e-16
0.163	0.004	0.827	0.006
0.061	0.908	0.014	0.017
0.001	0.994	0.001	0.004
0.859	0.132	0.008	0.001
0.001	0.997	0.001	0.001
0.855	0.001	0.143	0.001
0.001	0.997	0.001	0.001
0.001	0.997	0.001	0.001
0.001	0.997	0.001	0.001
0.764	0.083	0.006	0.147
>HDATGGCGGCGG	RAP26(AP2EREBP)/colamp-RAP26-DAP-Seq(GSE60143)/Homer	5.888544	-36.592984	0	T:4574.0(20.68%),B:4936.9(18.51%),P:1e-15
0.350	0.234	0.156	0.260
0.329	0.150	0.255	0.265
0.442	0.052	0.235	0.271
0.251	0.235	0.047	0.467
0.194	0.057	0.451	0.298
0.305	0.058	0.487	0.150
0.001	0.966	0.001	0.032
0.001	0.001	0.980	0.018
0.008	0.008	0.983	0.001
0.001	0.996	0.001	0.002
0.063	0.038	0.595	0.304
0.182	0.220	0.438	0.160
>KTGTTTGC	PHA-4(Forkhead)/cElegans-Embryos-PHA4-ChIP-Seq(modEncode)/Homer	5.915459	-262.014576	0	T:15451.0(69.85%),B:16689.3(62.57%),P:1e-113
0.201	0.146	0.356	0.297
0.001	0.001	0.001	0.997
0.275	0.001	0.723	0.001
0.001	0.001	0.001	0.997
0.040	0.033	0.237	0.690
0.001	0.001	0.001	0.997
0.340	0.001	0.658	0.001
0.001	0.606	0.001	0.392
>CCGCCGCC	SHN3(AP2EREBP)/col-SHN3-DAP-Seq(GSE60143)/Homer	8.917066	-36.413062	0	T:605.0(2.74%),B:515.0(1.93%),P:1e-15
0.001	0.792	0.206	0.001
0.001	0.997	0.001	0.001
0.001	0.001	0.997	0.001
0.001	0.931	0.067	0.001
0.001	0.997	0.001	0.001
0.001	0.001	0.997	0.001
0.001	0.941	0.001	0.057
0.166	0.832	0.001	0.001
>CCCCGCGC	SUT1?/SacCer-Promoters/Homer	3.552003	-36.108579	0	T:15817.0(71.51%),B:18402.5(69.00%),P:1e-15
0.069	0.877	0.011	0.043
0.133	0.686	0.100	0.081
0.042	0.749	0.126	0.083
0.101	0.635	0.115	0.149
0.006	0.114	0.663	0.217
0.066	0.834	0.028	0.072
0.021	0.186	0.723	0.070
0.024	0.836	0.023	0.117
>GGCGGCTG	AT5G23930(mTERF)/col-AT5G23930-DAP-Seq(GSE60143)/Homer	5.047244	-36.048929	0	T:3341.0(15.10%),B:3525.2(13.22%),P:1e-15
0.001	0.001	0.997	0.001
0.018	0.001	0.980	0.001
0.001	0.975	0.001	0.023
0.001	0.001	0.920	0.078
0.001	0.001	0.997	0.001
0.001	0.997	0.001	0.001
0.001	0.014	0.287	0.698
0.232	0.072	0.584	0.112
>WWAACGCGTT	CAMTA1(CAMTA)/col-CAMTA1-DAP-Seq(GSE60143)/Homer	5.416110	-35.314820	0	T:3880.0(17.54%),B:4147.0(15.55%),P:1e-15
0.388	0.161	0.079	0.372
0.479	0.117	0.044	0.360
0.474	0.184	0.152	0.190
0.727	0.124	0.140	0.009
0.013	0.985	0.001	0.001
0.036	0.001	0.962	0.001
0.003	0.958	0.001	0.038
0.001	0.001	0.997	0.001
0.001	0.091	0.100	0.808
0.174	0.093	0.288	0.445
>GCTAATCC	CRX(Homeobox)/Retina-Crx-ChIP-Seq(GSE20012)/Homer	4.852430	-34.835752	0	T:9693.0(43.82%),B:10981.8(41.17%),P:1e-15
0.148	0.245	0.445	0.162
0.132	0.528	0.062	0.278
0.022	0.004	0.001	0.973
0.890	0.003	0.023	0.084
0.975	0.011	0.006	0.008
0.001	0.006	0.183	0.810
0.001	0.978	0.016	0.005
0.012	0.753	0.013	0.222
>CGTRNAAARTGA	ABF1/SacCer-Promoters/Homer	6.927001	-34.348619	0	T:2237.0(10.11%),B:2289.4(8.58%),P:1e-14
0.001	0.962	0.036	0.001
0.001	0.001	0.997	0.001
0.036	0.001	0.001	0.962
0.326	0.150	0.429	0.095
0.188	0.294	0.280	0.239
0.408	0.181	0.187	0.224
0.420	0.126	0.243	0.212
0.426	0.274	0.187	0.112
0.535	0.001	0.463	0.001
0.037	0.331	0.001	0.631
0.001	0.001	0.905	0.093
0.980	0.018	0.001	0.001
>CGCCGKAWWTTHCGS	LOB(LOBAS2)/col-LOB-DAP-Seq(GSE60143)/Homer	7.197411	-34.049862	0	T:1127.0(5.10%),B:1070.4(4.01%),P:1e-14
0.249	0.679	0.001	0.071
0.197	0.033	0.549	0.221
0.041	0.646	0.312	0.001
0.001	0.997	0.001	0.001
0.049	0.001	0.949	0.001
0.193	0.191	0.374	0.241
0.441	0.152	0.241	0.166
0.396	0.066	0.200	0.338
0.380	0.116	0.066	0.437
0.291	0.205	0.042	0.462
0.158	0.216	0.230	0.395
0.316	0.210	0.141	0.333
0.141	0.725	0.001	0.133
0.001	0.001	0.941	0.057
0.008	0.438	0.487	0.066
>TGCCACGTGD	bZIP16(bZIP)/colamp-bZIP16-DAP-Seq(GSE60143)/Homer	7.357415	-33.380468	0	T:1372.0(6.20%),B:1338.7(5.02%),P:1e-14
0.190	0.096	0.227	0.487
0.027	0.021	0.556	0.396
0.308	0.690	0.001	0.001
0.001	0.997	0.001	0.001
0.997	0.001	0.001	0.001
0.001	0.997	0.001	0.001
0.001	0.001	0.997	0.001
0.001	0.001	0.001	0.997
0.148	0.329	0.522	0.001
0.394	0.001	0.327	0.278
>SAAACCACAG	RUNX(Runt)/HPC7-Runx1-ChIP-Seq(GSE22178)/Homer	6.625870	-32.661527	0	T:2388.0(10.80%),B:2469.4(9.26%),P:1e-14
0.164	0.382	0.293	0.161
0.518	0.115	0.001	0.366
0.747	0.020	0.232	0.001
0.972	0.001	0.026	0.001
0.001	0.997	0.001	0.001
0.001	0.997	0.001	0.001
0.881	0.001	0.117	0.001
0.001	0.997	0.001	0.001
0.997	0.001	0.001	0.001
0.312	0.066	0.497	0.125
>NKGMCACGTGDCMNN	AREB3(bZIP)/col-AREB3-DAP-Seq(GSE60143)/Homer	7.215395	-32.660272	0	T:1557.0(7.04%),B:1544.2(5.79%),P:1e-14
0.303	0.199	0.201	0.298
0.213	0.164	0.247	0.375
0.119	0.032	0.574	0.275
0.469	0.515	0.008	0.008
0.001	0.997	0.001	0.001
0.997	0.001	0.001	0.001
0.001	0.995	0.003	0.001
0.001	0.012	0.986	0.001
0.001	0.001	0.001	0.997
0.121	0.306	0.569	0.004
0.347	0.013	0.314	0.326
0.171	0.443	0.153	0.233
0.297	0.353	0.156	0.195
0.330	0.191	0.191	0.288
0.309	0.191	0.194	0.306
>DGTAAACA	Foxo3(Forkhead)/U2OS-Foxo3-ChIP-Seq(E-MTAB-2701)/Homer	4.673037	-252.828730	0	T:5447.0(24.63%),B:4953.1(18.57%),P:1e-109
0.278	0.134	0.240	0.349
0.048	0.001	0.950	0.001
0.001	0.001	0.001	0.997
0.993	0.005	0.001	0.001
0.997	0.001	0.001	0.001
0.997	0.001	0.001	0.001
0.001	0.997	0.001	0.001
0.997	0.001	0.001	0.001
>GGCGGCGG	ESE1(AP2EREBP)/col-ESE1-DAP-Seq(GSE60143)/Homer	6.455600	-32.438598	0	T:1625.0(7.35%),B:1620.2(6.07%),P:1e-14
0.001	0.001	0.997	0.001
0.104	0.001	0.894	0.001
0.001	0.931	0.001	0.067
0.001	0.001	0.997	0.001
0.001	0.001	0.997	0.001
0.001	0.992	0.006	0.001
0.001	0.021	0.865	0.113
0.105	0.128	0.728	0.039
>DGCACACGTG	MNT(bHLH)/HepG2-MNT-ChIP-Seq(Encode)/Homer	4.967577	-32.062036	0	T:4283.0(19.36%),B:4638.8(17.39%),P:1e-13
0.330	0.105	0.302	0.263
0.263	0.178	0.435	0.124
0.243	0.522	0.043	0.192
0.782	0.178	0.039	0.001
0.001	0.997	0.001	0.001
0.997	0.001	0.001	0.001
0.001	0.725	0.001	0.273
0.001	0.001	0.997	0.001
0.001	0.001	0.001	0.997
0.001	0.001	0.997	0.001
>DCCGCCGYHA	CRF10(AP2EREBP)/col100-CRF10-DAP-Seq(GSE60143)/Homer	5.651152	-31.997777	0	T:4496.0(20.33%),B:4885.4(18.32%),P:1e-13
0.282	0.139	0.349	0.229
0.194	0.460	0.213	0.133
0.018	0.682	0.192	0.108
0.104	0.001	0.894	0.001
0.001	0.768	0.113	0.118
0.001	0.997	0.001	0.001
0.083	0.001	0.915	0.001
0.135	0.375	0.079	0.412
0.200	0.312	0.149	0.338
0.440	0.174	0.162	0.223
>CGCCGCCA	CRF4(AP2EREBP)/colamp-CRF4-DAP-Seq(GSE60143)/Homer	6.566664	-31.084494	0	T:1564.0(7.07%),B:1560.6(5.85%),P:1e-13
0.052	0.946	0.001	0.001
0.001	0.001	0.997	0.001
0.001	0.997	0.001	0.001
0.001	0.997	0.001	0.001
0.041	0.001	0.957	0.001
0.015	0.843	0.001	0.141
0.044	0.954	0.001	0.001
0.590	0.001	0.326	0.083
>CTYTCTYTCTCTCTC	GAGA-repeat/SacCer-Promoters/Homer	4.874379	-31.083617	0	T:12161.0(54.98%),B:13992.6(52.46%),P:1e-13
0.091	0.563	0.083	0.263
0.083	0.075	0.064	0.778
0.075	0.495	0.075	0.355
0.057	0.069	0.057	0.817
0.103	0.615	0.074	0.208
0.022	0.088	0.064	0.826
0.084	0.488	0.048	0.380
0.070	0.152	0.060	0.718
0.066	0.754	0.040	0.140
0.062	0.101	0.061	0.776
0.048	0.777	0.049	0.126
0.035	0.053	0.065	0.847
0.065	0.735	0.062	0.138
0.065	0.092	0.069	0.774
0.104	0.503	0.066	0.327
>CGAATTAT	AtHB32(ZFHD)/col200-AtHB32-DAP-Seq(GSE60143)/Homer	5.703463	-31.022123	0	T:10381.0(46.93%),B:11848.7(44.42%),P:1e-13
0.139	0.595	0.094	0.172
0.115	0.006	0.841	0.038
0.437	0.285	0.040	0.239
0.910	0.005	0.083	0.002
0.001	0.001	0.004	0.994
0.378	0.027	0.022	0.573
0.862	0.004	0.011	0.123
0.029	0.028	0.004	0.939
>AAGCACGTGBGD	Pho4(bHLH)/Yeast-Pho4-ChIP-Seq(GSE29506)/Homer	7.293674	-30.992459	0	T:715.0(3.23%),B:645.2(2.42%),P:1e-13
0.518	0.072	0.194	0.216
0.560	0.144	0.295	0.001
0.072	0.360	0.567	0.001
0.001	0.997	0.001	0.001
0.997	0.001	0.001	0.001
0.001	0.997	0.001	0.001
0.001	0.001	0.997	0.001
0.001	0.001	0.001	0.997
0.001	0.001	0.997	0.001
0.001	0.338	0.301	0.360
0.216	0.151	0.496	0.137
0.301	0.144	0.208	0.347
>DCMGCCGCCA	ERF5(AP2EREBP)/colamp-ERF5-DAP-Seq(GSE60143)/Homer	7.541333	-30.584507	0	T:1113.0(5.03%),B:1070.3(4.01%),P:1e-13
0.240	0.155	0.307	0.298
0.132	0.416	0.205	0.247
0.421	0.554	0.001	0.024
0.001	0.010	0.978	0.011
0.036	0.833	0.068	0.063
0.001	0.955	0.001	0.043
0.019	0.001	0.920	0.060
0.163	0.635	0.029	0.173
0.042	0.861	0.008	0.089
0.526	0.001	0.289	0.184
>MAATCACTGC	Gfi1b(Zf)/HPC7-Gfi1b-ChIP-Seq(GSE22178)/Homer	6.768352	-29.389026	0	T:2272.0(10.27%),B:2360.6(8.85%),P:1e-12
0.430	0.389	0.102	0.078
0.997	0.001	0.001	0.001
0.990	0.008	0.001	0.001
0.001	0.031	0.022	0.946
0.001	0.997	0.001	0.001
0.567	0.019	0.001	0.413
0.018	0.724	0.257	0.001
0.393	0.001	0.053	0.553
0.003	0.001	0.995	0.001
0.018	0.890	0.001	0.091
>DGGGYGKGGC	KLF5(Zf)/LoVo-KLF5-ChIP-Seq(GSE49402)/Homer	6.670095	-29.058030	0	T:2621.0(11.85%),B:2757.8(10.34%),P:1e-12
0.364	0.055	0.224	0.357
0.116	0.001	0.882	0.001
0.001	0.001	0.997	0.001
0.001	0.001	0.997	0.001
0.081	0.428	0.001	0.490
0.015	0.001	0.972	0.012
0.046	0.023	0.405	0.526
0.055	0.001	0.922	0.022
0.062	0.060	0.694	0.184
0.077	0.756	0.019	0.148
>CCWTTGTYYB	Sox10(HMG)/SciaticNerve-Sox3-ChIP-Seq(GSE35132)/Homer	6.640103	-249.187032	0	T:7933.0(35.87%),B:7726.7(28.97%),P:1e-108
0.018	0.444	0.275	0.262
0.001	0.887	0.001	0.111
0.470	0.033	0.001	0.497
0.001	0.036	0.001	0.962
0.001	0.001	0.001	0.997
0.015	0.004	0.980	0.001
0.012	0.001	0.001	0.986
0.074	0.285	0.226	0.415
0.184	0.396	0.169	0.251
0.130	0.313	0.317	0.240
>GCTGTGGTTW	RUNX-AML(Runt)/CD4+-PolII-ChIP-Seq(Barski_et_al.)/Homer	7.385715	-28.386870	0	T:1985.0(8.97%),B:2044.0(7.66%),P:1e-12
0.070	0.223	0.453	0.255
0.117	0.600	0.048	0.235
0.002	0.006	0.001	0.991
0.001	0.001	0.997	0.001
0.004	0.009	0.025	0.962
0.002	0.001	0.994	0.003
0.001	0.019	0.948	0.032
0.001	0.008	0.045	0.946
0.034	0.161	0.140	0.665
0.410	0.057	0.100	0.433
>CCTTTGATST	LEF1(HMG)/H1-LEF1-ChIP-Seq(GSE64758)/Homer	7.556570	-27.703466	0	T:3083.0(13.94%),B:3294.1(12.35%),P:1e-12
0.101	0.559	0.189	0.151
0.001	0.795	0.023	0.181
0.001	0.013	0.001	0.985
0.001	0.027	0.010	0.962
0.001	0.001	0.001	0.997
0.001	0.173	0.734	0.092
0.845	0.001	0.008	0.146
0.386	0.001	0.010	0.603
0.165	0.418	0.365	0.052
0.157	0.174	0.013	0.656
>HNACGCTCCT	MYB88(MYB)/col-MYB88-DAP-Seq(GSE60143)/Homer	5.120759	-27.473517	0	T:4834.0(21.85%),B:5320.7(19.95%),P:1e-11
0.326	0.220	0.175	0.279
0.257	0.304	0.223	0.216
0.824	0.136	0.039	0.001
0.001	0.754	0.244	0.001
0.001	0.001	0.997	0.001
0.001	0.997	0.001	0.001
0.001	0.001	0.156	0.842
0.001	0.997	0.001	0.001
0.001	0.801	0.003	0.195
0.295	0.166	0.065	0.474
>VCAGCTGYTG	Tcf12(bHLH)/GM12878-Tcf12-ChIP-Seq(GSE32465)/Homer	7.146225	-26.403249	0	T:1771.0(8.01%),B:1817.2(6.81%),P:1e-11
0.376	0.258	0.359	0.006
0.001	0.997	0.001	0.001
0.997	0.001	0.001	0.001
0.001	0.107	0.891	0.001
0.001	0.974	0.024	0.001
0.111	0.001	0.001	0.887
0.001	0.001	0.997	0.001
0.001	0.430	0.244	0.325
0.137	0.182	0.162	0.519
0.157	0.206	0.424	0.212
>DDWWKVTSACGTGGC	bZIP48(bZIP)/colamp-bZIP48-DAP-Seq(GSE60143)/Homer	6.200522	-26.034621	0	T:1569.0(7.09%),B:1594.3(5.98%),P:1e-11
0.342	0.142	0.227	0.289
0.347	0.086	0.231	0.337
0.348	0.137	0.177	0.339
0.324	0.089	0.124	0.462
0.105	0.024	0.462	0.409
0.211	0.305	0.357	0.126
0.235	0.294	0.001	0.470
0.002	0.461	0.442	0.095
0.997	0.001	0.001	0.001
0.001	0.974	0.003	0.022
0.006	0.003	0.986	0.005
0.001	0.001	0.001	0.997
0.001	0.001	0.997	0.001
0.004	0.001	0.698	0.297
0.249	0.727	0.003	0.021
>ATTTTACGAT	ARF16(ARF)/col-ARF16-DAP-Seq(GSE60143)/Homer	6.762513	-25.939147	0	T:2188.0(9.89%),B:2289.9(8.59%),P:1e-11
0.515	0.001	0.244	0.240
0.261	0.001	0.106	0.632
0.001	0.001	0.001	0.997
0.001	0.001	0.001	0.997
0.001	0.001	0.001	0.997
0.906	0.001	0.092	0.001
0.001	0.997	0.001	0.001
0.001	0.001	0.997	0.001
0.733	0.001	0.092	0.174
0.184	0.184	0.229	0.403
>DCGTTGACTTTT	WRKY21(WRKY)/colamp-WRKY21-DAP-Seq(GSE60143)/Homer	9.007277	-25.752203	0	T:620.0(2.80%),B:564.9(2.12%),P:1e-11
0.242	0.159	0.349	0.249
0.229	0.483	0.160	0.128
0.084	0.032	0.697	0.187
0.019	0.026	0.011	0.944
0.016	0.007	0.016	0.961
0.015	0.013	0.958	0.014
0.960	0.013	0.007	0.020
0.026	0.946	0.010	0.018
0.061	0.084	0.011	0.844
0.097	0.077	0.052	0.774
0.140	0.124	0.083	0.653
0.224	0.147	0.196	0.433
>WNACACGTGTYWWAW	GT3a(Trihelix)/col-GT3a-DAP-Seq(GSE60143)/Homer	6.529319	-25.216730	0	T:1243.0(5.62%),B:1238.4(4.64%),P:1e-10
0.385	0.127	0.042	0.446
0.333	0.192	0.254	0.221
0.484	0.232	0.118	0.166
0.021	0.977	0.001	0.001
0.997	0.001	0.001	0.001
0.001	0.997	0.001	0.001
0.012	0.001	0.986	0.001
0.001	0.001	0.001	0.997
0.001	0.001	0.997	0.001
0.162	0.109	0.232	0.497
0.219	0.261	0.149	0.372
0.486	0.052	0.052	0.409
0.524	0.057	0.031	0.388
0.605	0.001	0.001	0.393
0.481	0.017	0.001	0.501
>CAAGATGGCGGC	YY1(Zf)/Promoter/Homer	8.783400	-25.206224	0	T:554.0(2.50%),B:497.2(1.86%),P:1e-10
0.102	0.696	0.170	0.032
0.997	0.001	0.001	0.001
0.995	0.001	0.003	0.001
0.147	0.160	0.661	0.032
0.997	0.001	0.001	0.001
0.001	0.001	0.001	0.997
0.001	0.001	0.997	0.001
0.001	0.001	0.997	0.001
0.001	0.980	0.001	0.018
0.057	0.075	0.815	0.053
0.045	0.004	0.942	0.009
0.097	0.851	0.013	0.039
>BTBRAGTGSN	Nkx2.2(Homeobox)/NPC-Nkx2.2-ChIP-Seq(GSE61673)/Homer	6.130094	-24.724413	0	T:6555.0(29.64%),B:7369.2(27.63%),P:1e-10
0.168	0.325	0.311	0.196
0.021	0.139	0.017	0.823
0.097	0.290	0.240	0.373
0.423	0.001	0.544	0.032
0.997	0.001	0.001	0.001
0.033	0.022	0.913	0.032
0.283	0.003	0.066	0.648
0.038	0.001	0.960	0.001
0.005	0.395	0.464	0.136
0.247	0.291	0.213	0.249
>RTACGTGC	HIF-1b(HLH)/T47D-HIF1b-ChIP-Seq(GSE59937)/Homer	5.713117	-240.412891	0	T:8332.0(37.67%),B:8213.9(30.80%),P:1e-104
0.387	0.146	0.321	0.146
0.162	0.143	0.245	0.450
0.819	0.006	0.164	0.011
0.001	0.924	0.001	0.074
0.052	0.001	0.921	0.026
0.002	0.007	0.001	0.990
0.003	0.009	0.983	0.005
0.251	0.592	0.026	0.131
>GGTCCAAAGTCCAMT	dHNF4(NR)/Fly-HNF4-ChIP-Seq(GSE73675)/Homer	9.779182	-24.706854	0	T:259.0(1.17%),B:201.1(0.75%),P:1e-10
0.222	0.057	0.666	0.055
0.001	0.001	0.888	0.110
0.055	0.001	0.165	0.779
0.110	0.445	0.222	0.223
0.001	0.944	0.001	0.054
0.889	0.109	0.001	0.001
0.944	0.001	0.001	0.054
0.997	0.001	0.001	0.001
0.001	0.001	0.944	0.054
0.055	0.001	0.111	0.833
0.001	0.554	0.057	0.388
0.001	0.889	0.055	0.055
0.832	0.001	0.112	0.055
0.443	0.332	0.114	0.111
0.166	0.222	0.167	0.445
>RGTTRCGTRW	NAM(NAC)/col-NAM-DAP-Seq(GSE60143)/Homer	5.291908	-24.445140	0	T:8430.0(38.11%),B:9596.4(35.98%),P:1e-10
0.420	0.085	0.412	0.082
0.335	0.104	0.510	0.051
0.204	0.001	0.001	0.794
0.022	0.013	0.262	0.703
0.455	0.217	0.315	0.013
0.001	0.997	0.001	0.001
0.001	0.001	0.997	0.001
0.001	0.001	0.001	0.997
0.356	0.136	0.444	0.064
0.323	0.186	0.023	0.468
>TTAACCATAG	AT3G25990(Trihelix)/colamp-AT3G25990-DAP-Seq(GSE60143)/Homer	6.396765	-23.810574	0	T:3051.0(13.79%),B:3290.5(12.34%),P:1e-10
0.026	0.109	0.050	0.815
0.099	0.037	0.009	0.855
0.976	0.001	0.015	0.008
0.984	0.010	0.005	0.001
0.001	0.974	0.002	0.023
0.004	0.792	0.003	0.201
0.642	0.136	0.162	0.060
0.098	0.090	0.120	0.692
0.670	0.025	0.277	0.028
0.217	0.113	0.598	0.072
>ACGCGTTTTANACRC	CAMTA5(CAMTA)/col-CAMTA5-DAP-Seq(GSE60143)/Homer	6.418510	-23.659795	0	T:2880.0(13.02%),B:3095.6(11.61%),P:1e-10
0.738	0.130	0.106	0.026
0.065	0.890	0.012	0.033
0.320	0.008	0.641	0.031
0.014	0.874	0.008	0.104
0.037	0.008	0.908	0.047
0.037	0.164	0.213	0.586
0.218	0.151	0.179	0.453
0.182	0.123	0.100	0.595
0.259	0.151	0.175	0.416
0.435	0.181	0.120	0.264
0.306	0.196	0.238	0.259
0.604	0.130	0.120	0.146
0.167	0.619	0.057	0.157
0.424	0.075	0.381	0.120
0.141	0.585	0.065	0.209
>KGMCACGTGDCMHHH	ABF2(bZIP)/col-ABF2-DAP-Seq(GSE60143)/Homer	7.798481	-23.486618	0	T:911.0(4.12%),B:884.6(3.32%),P:1e-10
0.206	0.185	0.250	0.359
0.073	0.001	0.691	0.235
0.471	0.526	0.001	0.002
0.001	0.997	0.001	0.001
0.997	0.001	0.001	0.001
0.001	0.997	0.001	0.001
0.001	0.001	0.997	0.001
0.001	0.001	0.001	0.997
0.092	0.306	0.601	0.001
0.340	0.001	0.322	0.337
0.133	0.487	0.196	0.184
0.282	0.405	0.144	0.169
0.343	0.201	0.180	0.276
0.272	0.221	0.165	0.342
0.311	0.214	0.138	0.336
>CGTTGACTTT	WRKY8(WRKY)/colamp-WRKY8-DAP-Seq(GSE60143)/Homer	8.689588	-22.758547	0	T:713.0(3.22%),B:675.0(2.53%),P:1e-9
0.147	0.510	0.101	0.242
0.045	0.001	0.865	0.089
0.001	0.001	0.001	0.997
0.001	0.001	0.001	0.997
0.001	0.001	0.997	0.001
0.997	0.001	0.001	0.001
0.001	0.997	0.001	0.001
0.001	0.036	0.001	0.962
0.030	0.001	0.001	0.968
0.037	0.048	0.014	0.901
>RRRRRRRRRR	SeqBias: G/A bias	0.000000	-22.304298	0	T:22109.0(99.95%),B:26616.3(99.79%),P:1e-9
0.474	0.026	0.474	0.026
0.474	0.026	0.474	0.026
0.474	0.026	0.474	0.026
0.474	0.026	0.474	0.026
0.474	0.026	0.474	0.026
0.474	0.026	0.474	0.026
0.474	0.026	0.474	0.026
0.474	0.026	0.474	0.026
0.474	0.026	0.474	0.026
0.474	0.026	0.474	0.026
>CACCGCTT	At5g18450(AP2EREBP)/col-At5g18450-DAP-Seq(GSE60143)/Homer	3.971597	-22.022565	0	T:5124.0(23.17%),B:5717.1(21.43%),P:1e-9
0.045	0.933	0.016	0.006
0.804	0.001	0.194	0.001
0.001	0.997	0.001	0.001
0.001	0.997	0.001	0.001
0.001	0.001	0.982	0.016
0.012	0.957	0.001	0.030
0.012	0.219	0.001	0.768
0.048	0.030	0.014	0.908
>BAACAGCTGT	Myf5(bHLH)/GM-Myf5-ChIP-Seq(GSE24852)/Homer	7.322709	-21.932477	0	T:1670.0(7.55%),B:1734.0(6.50%),P:1e-9
0.167	0.231	0.255	0.348
0.599	0.097	0.256	0.048
0.654	0.075	0.230	0.041
0.001	0.997	0.001	0.001
0.990	0.006	0.002	0.002
0.014	0.043	0.937	0.006
0.010	0.907	0.072	0.011
0.002	0.002	0.002	0.994
0.001	0.001	0.997	0.001
0.078	0.260	0.084	0.578
>TGGCGGCT	ERF105(AP2EREBP)/colamp-ERF105-DAP-Seq(GSE60143)/Homer	4.181846	-21.618268	0	T:3332.0(15.06%),B:3634.3(13.63%),P:1e-9
0.143	0.137	0.015	0.705
0.001	0.001	0.997	0.001
0.082	0.001	0.910	0.007
0.001	0.997	0.001	0.001
0.001	0.001	0.990	0.008
0.001	0.001	0.997	0.001
0.001	0.997	0.001	0.001
0.011	0.055	0.207	0.727
>TGCATGCA	RBFox2(?)/Heart-RBFox2-CLIP-Seq(GSE57926)/Homer	5.113254	-237.479595	0	T:11839.0(53.52%),B:12339.1(46.26%),P:1e-103
0.275	0.107	0.125	0.493
0.084	0.023	0.848	0.045
0.007	0.962	0.002	0.029
0.985	0.006	0.001	0.008
0.009	0.035	0.009	0.947
0.018	0.001	0.974	0.007
0.072	0.659	0.065	0.204
0.492	0.106	0.133	0.269
>WWWWWWWWWW	SeqBias: A/T bias	0.000000	-21.600174	0	T:21986.0(99.40%),B:26409.3(99.02%),P:1e-9
0.474	0.026	0.026	0.474
0.474	0.026	0.026	0.474
0.474	0.026	0.026	0.474
0.474	0.026	0.026	0.474
0.474	0.026	0.026	0.474
0.474	0.026	0.026	0.474
0.474	0.026	0.026	0.474
0.474	0.026	0.026	0.474
0.474	0.026	0.026	0.474
0.474	0.026	0.026	0.474
>NRGVACABNVTGTYCY	GRE(NR),IR3/A549-GR-ChIP-Seq(GSE32465)/Homer	7.914401	-21.309193	0	T:381.0(1.72%),B:331.8(1.24%),P:1e-9
0.251	0.287	0.290	0.171
0.458	0.001	0.412	0.128
0.030	0.001	0.968	0.001
0.354	0.209	0.303	0.134
0.997	0.001	0.001	0.001
0.001	0.997	0.001	0.001
0.789	0.001	0.134	0.076
0.102	0.273	0.361	0.264
0.282	0.218	0.214	0.286
0.251	0.374	0.269	0.106
0.091	0.118	0.001	0.790
0.001	0.001	0.997	0.001
0.001	0.001	0.001	0.997
0.138	0.304	0.199	0.359
0.001	0.974	0.001	0.024
0.129	0.429	0.001	0.441
>CTTTGATGTGSB	Tcf7(HMG)/GM12878-TCF7-ChIP-Seq(Encode)/Homer	8.210969	-20.888721	0	T:1448.0(6.55%),B:1491.4(5.59%),P:1e-9
0.001	0.898	0.021	0.080
0.027	0.059	0.001	0.913
0.001	0.052	0.001	0.946
0.034	0.001	0.001	0.964
0.001	0.187	0.738	0.074
0.852	0.023	0.001	0.124
0.270	0.001	0.001	0.728
0.001	0.351	0.647	0.001
0.006	0.001	0.001	0.992
0.089	0.174	0.487	0.250
0.169	0.273	0.413	0.145
0.184	0.220	0.238	0.357
>TTRAGTGSYK	Bapx1(Homeobox)/VertebralCol-Bapx1-ChIP-Seq(GSE36672)/Homer	6.037626	-20.880990	0	T:7241.0(32.74%),B:8229.6(30.86%),P:1e-9
0.056	0.334	0.104	0.506
0.177	0.231	0.156	0.436
0.497	0.001	0.501	0.001
0.962	0.005	0.012	0.021
0.009	0.001	0.882	0.108
0.024	0.001	0.001	0.974
0.140	0.001	0.858	0.001
0.079	0.289	0.425	0.208
0.189	0.274	0.127	0.410
0.188	0.124	0.280	0.408
>DWKNHSACGTGGCAD	bZIP3(bZIP)/col-bZIP3-DAP-Seq(GSE60143)/Homer	6.309420	-20.770134	0	T:2288.0(10.34%),B:2442.8(9.16%),P:1e-9
0.345	0.161	0.200	0.293
0.314	0.145	0.171	0.369
0.216	0.078	0.408	0.298
0.206	0.262	0.317	0.215
0.279	0.315	0.006	0.400
0.012	0.502	0.362	0.124
0.997	0.001	0.001	0.001
0.001	0.945	0.012	0.042
0.022	0.007	0.964	0.007
0.008	0.001	0.001	0.990
0.005	0.001	0.991	0.003
0.012	0.001	0.629	0.358
0.276	0.660	0.017	0.047
0.463	0.145	0.169	0.222
0.285	0.152	0.221	0.342
>AATGATTG	ATHB7(Homeobox)/col-ATHB7-DAP-Seq(GSE60143)/Homer	6.287237	-20.730202	0	T:5940.0(26.85%),B:6692.2(25.09%),P:1e-9
0.828	0.081	0.016	0.075
0.940	0.001	0.001	0.058
0.001	0.001	0.001	0.997
0.093	0.175	0.593	0.139
0.997	0.001	0.001	0.001
0.001	0.001	0.001	0.997
0.001	0.001	0.001	0.997
0.067	0.001	0.931	0.001
>WNBCACGTGA	SPCH(bHLH)/Seedling-SPCH-ChIP-Seq(GSE57497)/Homer	5.690399	-20.576518	0	T:5015.0(22.67%),B:5606.7(21.02%),P:1e-8
0.321	0.149	0.188	0.342
0.184	0.195	0.323	0.299
0.168	0.258	0.226	0.347
0.020	0.950	0.018	0.012
0.811	0.013	0.132	0.044
0.001	0.894	0.001	0.104
0.117	0.001	0.881	0.001
0.055	0.024	0.023	0.898
0.017	0.131	0.829	0.023
0.562	0.102	0.167	0.169
>KCACGTGMCN	bHLHE40(bHLH)/HepG2-BHLHE40-ChIP-Seq(GSE31477)/Homer	7.068826	-20.534813	0	T:1326.0(5.99%),B:1357.7(5.09%),P:1e-8
0.144	0.077	0.458	0.321
0.028	0.970	0.001	0.001
0.997	0.001	0.001	0.001
0.001	0.933	0.001	0.065
0.040	0.001	0.958	0.001
0.001	0.001	0.001	0.997
0.001	0.001	0.997	0.001
0.379	0.430	0.069	0.121
0.193	0.381	0.203	0.223
0.201	0.288	0.221	0.290
>RRCAGCTGYTSY	MyoD(bHLH)/Myotube-MyoD-ChIP-Seq(GSE21614)/Homer	7.249827	-20.399003	0	T:1545.0(6.98%),B:1603.5(6.01%),P:1e-8
0.432	0.137	0.291	0.140
0.400	0.102	0.455	0.042
0.001	0.997	0.001	0.001
0.966	0.001	0.001	0.032
0.001	0.014	0.984	0.001
0.001	0.996	0.002	0.001
0.093	0.001	0.001	0.905
0.001	0.001	0.997	0.001
0.003	0.518	0.079	0.400
0.123	0.268	0.093	0.516
0.187	0.234	0.377	0.202
0.165	0.373	0.197	0.265
>TTTTATKRGG	HOXB13(Homeobox)/ProstateTumor-HOXB13-ChIP-Seq(GSE56288)/Homer	4.269565	-20.374915	0	T:5629.0(25.45%),B:6330.9(23.74%),P:1e-8
0.126	0.036	0.095	0.743
0.001	0.001	0.001	0.997
0.001	0.001	0.001	0.997
0.001	0.001	0.001	0.997
0.997	0.001	0.001	0.001
0.001	0.105	0.001	0.893
0.199	0.001	0.391	0.409
0.445	0.001	0.553	0.001
0.001	0.065	0.933	0.001
0.084	0.146	0.488	0.283
>BSNTGTTTACWYWGN	Foxa3(Forkhead)/Liver-Foxa3-ChIP-Seq(GSE77670)/Homer	8.401028	-210.991433	0	T:2563.0(11.59%),B:2052.0(7.69%),P:1e-91
0.137	0.344	0.251	0.268
0.213	0.366	0.224	0.197
0.246	0.246	0.208	0.301
0.001	0.001	0.001	0.997
0.327	0.001	0.671	0.001
0.001	0.001	0.001	0.997
0.001	0.001	0.015	0.983
0.001	0.001	0.299	0.699
0.912	0.001	0.086	0.001
0.001	0.879	0.001	0.119
0.420	0.191	0.001	0.388
0.115	0.371	0.082	0.432
0.481	0.033	0.044	0.443
0.219	0.109	0.497	0.175
0.169	0.257	0.312	0.262
>WWTGMCACGTCABCW	GBF6(bZIP)/colamp-GBF6-DAP-Seq(GSE60143)/Homer	6.405749	-20.213944	0	T:1119.0(5.06%),B:1129.4(4.23%),P:1e-8
0.367	0.154	0.169	0.310
0.379	0.173	0.078	0.371
0.241	0.097	0.104	0.558
0.042	0.002	0.692	0.264
0.428	0.567	0.001	0.004
0.001	0.997	0.001	0.001
0.997	0.001	0.001	0.001
0.001	0.997	0.001	0.001
0.001	0.001	0.997	0.001
0.001	0.001	0.001	0.997
0.015	0.579	0.405	0.001
0.574	0.001	0.134	0.291
0.114	0.358	0.237	0.291
0.324	0.488	0.035	0.153
0.490	0.071	0.093	0.346
>NNNNHRGTCAAMNNN	WRKY25(WRKY)/colamp-WRKY25-DAP-Seq(GSE60143)/Homer	6.967159	-20.153775	0	T:5905.0(26.70%),B:6659.0(24.97%),P:1e-8
0.291	0.192	0.224	0.293
0.316	0.193	0.224	0.266
0.310	0.197	0.195	0.298
0.289	0.235	0.171	0.305
0.273	0.218	0.172	0.337
0.517	0.001	0.481	0.001
0.001	0.001	0.997	0.001
0.001	0.001	0.001	0.997
0.001	0.997	0.001	0.001
0.997	0.001	0.001	0.001
0.997	0.001	0.001	0.001
0.400	0.403	0.001	0.196
0.265	0.208	0.328	0.198
0.289	0.225	0.220	0.266
0.279	0.197	0.199	0.325
>TKNNNYYCACGCGCY	FAR1(FAR1)/col-FAR1-DAP-Seq(GSE60143)/Homer	7.927350	-19.990775	0	T:632.0(2.86%),B:599.8(2.25%),P:1e-8
0.169	0.218	0.182	0.431
0.221	0.171	0.374	0.234
0.343	0.221	0.214	0.222
0.324	0.213	0.201	0.262
0.252	0.244	0.230	0.274
0.169	0.332	0.139	0.360
0.212	0.413	0.063	0.313
0.111	0.694	0.115	0.080
0.989	0.005	0.005	0.001
0.001	0.997	0.001	0.001
0.042	0.001	0.854	0.103
0.015	0.960	0.001	0.024
0.040	0.001	0.849	0.110
0.052	0.896	0.010	0.042
0.121	0.337	0.189	0.354
>CTGTCTGG	Smad2(MAD)/ES-SMAD2-ChIP-Seq(GSE29422)/Homer	6.100686	-19.815245	0	T:5118.0(23.14%),B:5736.4(21.51%),P:1e-8
0.133	0.479	0.205	0.184
0.132	0.336	0.044	0.488
0.001	0.001	0.992	0.006
0.057	0.018	0.060	0.865
0.014	0.951	0.010	0.025
0.010	0.018	0.081	0.891
0.123	0.123	0.743	0.011
0.082	0.282	0.592	0.044
>CCTGCTGAGH	Zic(Zf)/Cerebellum-ZIC1.2-ChIP-Seq(GSE60731)/Homer	7.268437	-19.646503	0	T:2058.0(9.30%),B:2189.8(8.21%),P:1e-8
0.001	0.997	0.001	0.001
0.396	0.602	0.001	0.001
0.001	0.383	0.001	0.615
0.127	0.001	0.871	0.001
0.001	0.997	0.001	0.001
0.103	0.001	0.060	0.836
0.001	0.001	0.997	0.001
0.484	0.067	0.160	0.289
0.001	0.001	0.688	0.310
0.344	0.343	0.033	0.280
>ASATCAAAGGVA	Tcf4(HMG)/Hct116-Tcf4-ChIP-Seq(SRA012054)/Homer	7.170992	-19.430852	0	T:2002.0(9.05%),B:2127.4(7.98%),P:1e-8
0.832	0.013	0.097	0.058
0.005	0.501	0.485	0.009
0.737	0.002	0.001	0.260
0.022	0.002	0.001	0.975
0.001	0.901	0.095	0.003
0.997	0.001	0.001	0.001
0.989	0.005	0.005	0.001
0.995	0.001	0.003	0.001
0.058	0.001	0.940	0.001
0.203	0.135	0.592	0.070
0.280	0.307	0.356	0.057
0.445	0.197	0.165	0.193
>NGYCATAAAWCH	CDX4(Homeobox)/ZebrafishEmbryos-Cdx4.Myc-ChIP-Seq(GSE48254)/Homer	6.826746	-19.025571	0	T:4988.0(22.55%),B:5593.2(20.97%),P:1e-8
0.234	0.275	0.313	0.178
0.243	0.208	0.448	0.102
0.040	0.496	0.034	0.430
0.243	0.493	0.026	0.237
0.609	0.039	0.325	0.027
0.005	0.037	0.003	0.955
0.872	0.013	0.011	0.104
0.950	0.007	0.001	0.042
0.978	0.004	0.001	0.017
0.342	0.177	0.191	0.289
0.213	0.390	0.184	0.213
0.356	0.250	0.165	0.229
>MKGGGYGTGGCC	KLF6(Zf)/PDAC-KLF6-ChIP-Seq(GSE64557)/Homer	5.447608	-18.920714	0	T:2207.0(9.98%),B:2365.3(8.87%),P:1e-8
0.316	0.453	0.101	0.130
0.195	0.001	0.377	0.427
0.001	0.001	0.997	0.001
0.001	0.001	0.997	0.001
0.001	0.001	0.997	0.001
0.072	0.494	0.001	0.433
0.001	0.001	0.997	0.001
0.001	0.021	0.359	0.619
0.001	0.001	0.912	0.086
0.008	0.059	0.805	0.128
0.001	0.919	0.001	0.079
0.149	0.505	0.088	0.258
>ADRGAATCTH	AT5G45580(G2like)/colamp-AT5G45580-DAP-Seq(GSE60143)/Homer	6.051359	-18.896179	0	T:7288.0(32.95%),B:8312.7(31.17%),P:1e-8
0.472	0.074	0.207	0.248
0.309	0.109	0.305	0.277
0.390	0.206	0.404	0.001
0.001	0.001	0.997	0.001
0.899	0.099	0.001	0.001
0.933	0.001	0.001	0.065
0.001	0.001	0.001	0.997
0.218	0.780	0.001	0.001
0.292	0.001	0.012	0.695
0.336	0.254	0.054	0.357
>NNWWWTGGGCYTDDN	PCF/Arabidopsis-Promoters/Homer	8.345332	-18.884565	0	T:879.0(3.97%),B:872.4(3.27%),P:1e-8
0.286	0.216	0.200	0.298
0.277	0.210	0.183	0.331
0.324	0.165	0.142	0.369
0.375	0.138	0.177	0.310
0.394	0.097	0.131	0.379
0.001	0.001	0.001	0.997
0.001	0.001	0.997	0.001
0.001	0.001	0.997	0.001
0.001	0.001	0.997	0.001
0.001	0.997	0.001	0.001
0.001	0.535	0.001	0.463
0.240	0.172	0.189	0.399
0.328	0.171	0.201	0.300
0.287	0.156	0.232	0.325
0.287	0.201	0.208	0.304
>GCAGCCAAGCRTGACH	PAX5(Paired,Homeobox)/GM12878-PAX5-ChIP-Seq(GSE32465)/Homer	7.209436	-207.009876	0	T:1845.0(8.34%),B:1360.9(5.10%),P:1e-89
0.002	0.234	0.462	0.302
0.037	0.889	0.001	0.073
0.856	0.025	0.073	0.046
0.089	0.202	0.605	0.104
0.002	0.569	0.127	0.302
0.116	0.598	0.262	0.024
0.711	0.012	0.264	0.013
0.509	0.033	0.194	0.264
0.002	0.271	0.726	0.001
0.001	0.883	0.015	0.101
0.453	0.033	0.466	0.048
0.030	0.022	0.114	0.834
0.159	0.011	0.827	0.003
0.664	0.081	0.188	0.067
0.244	0.701	0.038	0.017
0.227	0.364	0.170	0.239
>TGCTGAGTCA	Bach2(bZIP)/OCILy7-Bach2-ChIP-Seq(GSE44420)/Homer	8.697355	-18.805269	0	T:456.0(2.06%),B:417.3(1.56%),P:1e-8
0.150	0.132	0.147	0.571
0.023	0.142	0.819	0.016
0.213	0.739	0.035	0.013
0.008	0.011	0.001	0.980
0.006	0.001	0.960	0.033
0.965	0.001	0.001	0.033
0.033	0.369	0.575	0.023
0.001	0.001	0.001	0.997
0.032	0.966	0.001	0.001
0.992	0.001	0.006	0.001
>WKNWSACGTGGCAWN	GBF5(bZIP)/colamp-GBF5-DAP-Seq(GSE60143)/Homer	6.984932	-18.744805	0	T:1355.0(6.13%),B:1401.1(5.25%),P:1e-8
0.341	0.110	0.153	0.395
0.164	0.056	0.435	0.345
0.196	0.276	0.332	0.196
0.297	0.265	0.003	0.435
0.010	0.491	0.392	0.108
0.995	0.001	0.003	0.001
0.005	0.951	0.009	0.035
0.019	0.012	0.955	0.014
0.015	0.006	0.001	0.978
0.010	0.003	0.983	0.004
0.006	0.002	0.672	0.320
0.257	0.690	0.019	0.034
0.573	0.132	0.123	0.172
0.381	0.161	0.185	0.273
0.336	0.201	0.189	0.274
>TATGCWAATBAV	Brn1(POU,Homeobox)/NPC-Brn1-ChIP-Seq(GSE35496)/Homer	8.421134	-18.702658	0	T:1945.0(8.79%),B:2068.4(7.76%),P:1e-8
0.199	0.248	0.135	0.419
0.997	0.001	0.001	0.001
0.001	0.001	0.001	0.997
0.001	0.001	0.947	0.051
0.001	0.639	0.135	0.225
0.521	0.001	0.001	0.477
0.882	0.001	0.116	0.001
0.997	0.001	0.001	0.001
0.062	0.032	0.177	0.729
0.111	0.244	0.307	0.338
0.428	0.219	0.137	0.215
0.267	0.209	0.350	0.173
>WDWTGGCGGCGG	ERF4(AP2EREBP)/colamp-ERF4-DAP-Seq(GSE60143)/Homer	5.439282	-18.577260	0	T:3869.0(17.49%),B:4289.7(16.08%),P:1e-8
0.388	0.178	0.130	0.304
0.343	0.086	0.243	0.329
0.448	0.032	0.213	0.307
0.233	0.217	0.011	0.539
0.094	0.010	0.718	0.178
0.359	0.019	0.564	0.058
0.002	0.976	0.001	0.021
0.001	0.001	0.985	0.013
0.003	0.002	0.994	0.001
0.003	0.988	0.001	0.008
0.016	0.021	0.709	0.254
0.223	0.146	0.491	0.140
>GCCACRCCCACY	Klf9(Zf)/GBM-Klf9-ChIP-Seq(GSE62211)/Homer	7.935079	-18.197628	0	T:862.0(3.90%),B:857.3(3.21%),P:1e-7
0.120	0.024	0.833	0.023
0.112	0.819	0.043	0.026
0.005	0.990	0.001	0.004
0.794	0.191	0.012	0.003
0.005	0.990	0.002	0.003
0.428	0.001	0.528	0.043
0.002	0.996	0.001	0.001
0.001	0.995	0.003	0.001
0.001	0.982	0.001	0.016
0.701	0.261	0.001	0.037
0.009	0.906	0.020	0.065
0.127	0.362	0.047	0.465
>ACTGAAACCA	IRF4(IRF)/GM12878-IRF4-ChIP-Seq(GSE32465)/Homer	7.369037	-17.657605	0	T:1767.0(7.99%),B:1875.0(7.03%),P:1e-7
0.438	0.218	0.120	0.224
0.205	0.403	0.234	0.157
0.031	0.291	0.083	0.595
0.006	0.040	0.922	0.032
0.964	0.034	0.001	0.001
0.815	0.001	0.042	0.142
0.953	0.006	0.001	0.040
0.020	0.680	0.248	0.052
0.104	0.611	0.012	0.273
0.432	0.086	0.258	0.223
>ATTGCGCAAC	CEBP(bZIP)/ThioMac-CEBPb-ChIP-Seq(GSE21512)/Homer	6.128409	-17.527142	0	T:4806.0(21.73%),B:5398.6(20.24%),P:1e-7
0.811	0.102	0.061	0.026
0.001	0.003	0.001	0.995
0.001	0.001	0.026	0.972
0.104	0.001	0.795	0.100
0.076	0.625	0.055	0.244
0.192	0.061	0.643	0.104
0.102	0.757	0.003	0.138
0.971	0.027	0.001	0.001
0.993	0.001	0.005	0.001
0.037	0.663	0.143	0.157
>DHNDWATCGATD	AT2G15740(C2H2)/col-AT2G15740-DAP-Seq(GSE60143)/Homer	4.932316	-16.834929	0	T:9966.0(45.06%),B:11542.7(43.28%),P:1e-7
0.327	0.141	0.198	0.333
0.244	0.319	0.135	0.302
0.224	0.258	0.310	0.208
0.320	0.104	0.301	0.274
0.398	0.179	0.151	0.271
0.435	0.122	0.158	0.285
0.314	0.089	0.039	0.558
0.001	0.993	0.001	0.005
0.007	0.001	0.991	0.001
0.536	0.047	0.093	0.324
0.252	0.206	0.097	0.445
0.233	0.193	0.226	0.349
>VAGRACAKNCTGTBC	PR(NR)/T47D-PR-ChIP-Seq(GSE31130)/Homer	5.627344	-16.752999	0	T:7096.0(32.08%),B:8115.2(30.43%),P:1e-7
0.308	0.337	0.188	0.167
0.522	0.002	0.274	0.202
0.141	0.008	0.800	0.051
0.395	0.189	0.249	0.167
0.785	0.049	0.086	0.080
0.046	0.730	0.129	0.095
0.569	0.048	0.150	0.233
0.155	0.182	0.339	0.324
0.293	0.206	0.186	0.315
0.204	0.482	0.147	0.167
0.245	0.035	0.001	0.719
0.019	0.109	0.838	0.034
0.090	0.084	0.070	0.756
0.176	0.253	0.211	0.360
0.113	0.624	0.025	0.238
>TAAACCCT	TRP2(MYBrelated)/colamp-TRP2-DAP-Seq(GSE60143)/Homer	9.651300	-16.714305	0	T:561.0(2.54%),B:537.9(2.02%),P:1e-7
0.278	0.001	0.001	0.720
0.997	0.001	0.001	0.001
0.959	0.039	0.001	0.001
0.997	0.001	0.001	0.001
0.001	0.903	0.001	0.095
0.001	0.997	0.001	0.001
0.001	0.997	0.001	0.001
0.001	0.001	0.001	0.997
>RAACAATGGN	Sox15(HMG)/CPA-Sox15-ChIP-Seq(GSE62909)/Homer	7.122314	-199.353825	0	T:5637.0(25.48%),B:5334.5(20.00%),P:1e-86
0.473	0.018	0.439	0.071
0.540	0.094	0.315	0.051
0.997	0.001	0.001	0.001
0.001	0.888	0.110	0.001
0.997	0.001	0.001	0.001
0.978	0.001	0.001	0.020
0.267	0.001	0.015	0.717
0.266	0.021	0.686	0.027
0.224	0.108	0.667	0.001
0.209	0.312	0.174	0.306
>GARGAGAGAGAA	BPC1(BBRBPC)/colamp-BPC1-DAP-Seq(GSE60143)/Homer	8.328983	-16.585836	0	T:2548.0(11.52%),B:2778.6(10.42%),P:1e-7
0.182	0.176	0.409	0.233
0.611	0.091	0.073	0.225
0.359	0.001	0.430	0.210
0.073	0.108	0.818	0.001
0.686	0.012	0.051	0.251
0.328	0.053	0.612	0.007
0.894	0.001	0.013	0.092
0.001	0.001	0.997	0.001
0.997	0.001	0.001	0.001
0.029	0.001	0.815	0.155
0.696	0.001	0.250	0.053
0.566	0.082	0.164	0.188
>GYMATAAAAH	Cdx2(Homeobox)/mES-Cdx2-ChIP-Seq(GSE14586)/Homer	6.986576	-16.306672	0	T:3825.0(17.29%),B:4264.4(15.99%),P:1e-7
0.209	0.058	0.732	0.001
0.001	0.444	0.001	0.554
0.489	0.493	0.001	0.017
0.997	0.001	0.001	0.001
0.001	0.001	0.001	0.997
0.997	0.001	0.001	0.001
0.997	0.001	0.001	0.001
0.997	0.001	0.001	0.001
0.677	0.115	0.073	0.135
0.243	0.285	0.154	0.318
>NWGGGTGTGGCY	EKLF(Zf)/Erythrocyte-Klf1-ChIP-Seq(GSE20478)/Homer	9.250875	-15.981509	0	T:370.0(1.67%),B:337.2(1.26%),P:1e-6
0.268	0.306	0.230	0.195
0.402	0.001	0.051	0.546
0.001	0.001	0.997	0.001
0.001	0.001	0.997	0.001
0.001	0.001	0.997	0.001
0.035	0.049	0.001	0.915
0.001	0.001	0.997	0.001
0.001	0.001	0.155	0.843
0.001	0.001	0.997	0.001
0.047	0.054	0.782	0.117
0.039	0.629	0.024	0.308
0.168	0.411	0.067	0.354
>WATGCAAATGAG	Oct6(POU,Homeobox)/NPC-Pou3f1-ChIP-Seq(GSE35496)/Homer	7.881549	-15.931623	0	T:2473.0(11.18%),B:2698.5(10.12%),P:1e-6
0.268	0.190	0.129	0.414
0.895	0.009	0.035	0.061
0.026	0.001	0.008	0.965
0.020	0.059	0.832	0.089
0.043	0.705	0.085	0.167
0.572	0.020	0.001	0.407
0.866	0.001	0.132	0.001
0.997	0.001	0.001	0.001
0.034	0.001	0.089	0.876
0.084	0.194	0.464	0.257
0.554	0.081	0.139	0.226
0.288	0.171	0.475	0.067
>NNNTTGACYWNNNNN	WRKY18(WRKY)/col-WRKY18-DAP-Seq(GSE60143)/Homer	5.969612	-15.386246	0	T:7486.0(33.84%),B:8600.8(32.25%),P:1e-6
0.286	0.203	0.227	0.284
0.215	0.293	0.200	0.292
0.214	0.255	0.248	0.283
0.001	0.001	0.001	0.997
0.001	0.001	0.001	0.997
0.001	0.001	0.997	0.001
0.997	0.001	0.001	0.001
0.003	0.995	0.001	0.001
0.001	0.429	0.001	0.569
0.379	0.141	0.126	0.355
0.299	0.190	0.196	0.315
0.292	0.182	0.220	0.305
0.296	0.200	0.200	0.304
0.294	0.239	0.170	0.298
0.290	0.230	0.202	0.279
>NAHCAGCTGD	Ap4(bHLH)/AML-Tfap4-ChIP-Seq(GSE45738)/Homer	6.116982	-15.286527	0	T:2732.0(12.35%),B:3004.5(11.26%),P:1e-6
0.322	0.237	0.217	0.223
0.419	0.250	0.207	0.123
0.330	0.268	0.115	0.287
0.014	0.955	0.014	0.017
0.941	0.017	0.018	0.024
0.020	0.020	0.913	0.047
0.060	0.899	0.021	0.020
0.022	0.019	0.017	0.942
0.017	0.016	0.954	0.013
0.244	0.100	0.288	0.368
>ATGGCGGCKG	AT4G18450(AP2EREBP)/col-AT4G18450-DAP-Seq(GSE60143)/Homer	7.613471	-15.181670	0	T:1022.0(4.62%),B:1052.4(3.95%),P:1e-6
0.589	0.100	0.184	0.127
0.259	0.208	0.001	0.532
0.001	0.001	0.997	0.001
0.240	0.001	0.758	0.001
0.001	0.997	0.001	0.001
0.001	0.001	0.997	0.001
0.001	0.001	0.997	0.001
0.001	0.997	0.001	0.001
0.026	0.065	0.521	0.388
0.302	0.108	0.589	0.001
>MMMMMMMMMM	SeqBias: C/A-bias	0.000000	-14.729390	0	T:22116.0(99.99%),B:26644.0(99.90%),P:1e-6
0.474	0.474	0.026	0.026
0.474	0.474	0.026	0.026
0.474	0.474	0.026	0.026
0.474	0.474	0.026	0.026
0.474	0.474	0.026	0.026
0.474	0.474	0.026	0.026
0.474	0.474	0.026	0.026
0.474	0.474	0.026	0.026
0.474	0.474	0.026	0.026
0.474	0.474	0.026	0.026
>RGAGAGAGAAAG	FRS9(ND)/col-FRS9-DAP-Seq(GSE60143)/Homer	9.643226	-14.522292	0	T:1566.0(7.08%),B:1671.6(6.27%),P:1e-6
0.469	0.001	0.529	0.001
0.027	0.001	0.971	0.001
0.910	0.002	0.087	0.001
0.050	0.001	0.947	0.002
0.997	0.001	0.001	0.001
0.001	0.004	0.993	0.002
0.964	0.004	0.031	0.001
0.001	0.001	0.997	0.001
0.778	0.001	0.220	0.001
0.612	0.071	0.316	0.001
0.608	0.001	0.239	0.152
0.161	0.218	0.506	0.115
>GCWGCWGCWGCW	SeqBias: GCW-triplet	0.000000	-14.522150	0	T:22117.0(99.99%),B:26647.9(99.91%),P:1e-6
0.100	0.100	0.700	0.100
0.100	0.700	0.100	0.100
0.400	0.100	0.100	0.400
0.100	0.100	0.700	0.100
0.100	0.700	0.100	0.100
0.400	0.100	0.100	0.400
0.100	0.100	0.700	0.100
0.100	0.700	0.100	0.100
0.400	0.100	0.100	0.400
0.100	0.100	0.700	0.100
0.100	0.700	0.100	0.100
0.400	0.100	0.100	0.400
>SCHTGTTTACAT	FOXK2(Forkhead)/U2OS-FOXK2-ChIP-Seq(E-MTAB-2204)/Homer	7.297249	-195.797760	0	T:4487.0(20.29%),B:4093.9(15.35%),P:1e-85
0.145	0.329	0.406	0.121
0.111	0.555	0.274	0.060
0.341	0.254	0.113	0.292
0.004	0.001	0.001	0.994
0.095	0.001	0.903	0.001
0.001	0.001	0.001	0.997
0.003	0.001	0.031	0.965
0.002	0.001	0.204	0.793
0.834	0.063	0.008	0.095
0.001	0.794	0.002	0.203
0.471	0.227	0.101	0.201
0.219	0.193	0.122	0.465
>DNNWTNTGCATGKNN	FUS3(ABI3VP1)/col-FUS3-DAP-Seq(GSE60143)/Homer	6.944184	-465.103102	0	T:7424.0(33.56%),B:6526.9(24.47%),P:1e-201
0.293	0.140	0.251	0.317
0.217	0.205	0.275	0.303
0.305	0.294	0.188	0.213
0.379	0.173	0.146	0.301
0.213	0.165	0.224	0.398
0.222	0.236	0.227	0.316
0.001	0.001	0.001	0.997
0.001	0.001	0.997	0.001
0.001	0.997	0.001	0.001
0.997	0.001	0.001	0.001
0.001	0.001	0.001	0.997
0.001	0.001	0.997	0.001
0.199	0.201	0.236	0.365
0.288	0.169	0.281	0.261
0.272	0.231	0.267	0.230
>AAATGGCGGCGG	ABR1(AP2EREBP)/colamp-ABR1-DAP-Seq(GSE60143)/Homer	4.932590	-14.421073	0	T:3840.0(17.36%),B:4305.7(16.14%),P:1e-6
0.506	0.184	0.078	0.232
0.530	0.044	0.136	0.290
0.592	0.021	0.167	0.220
0.200	0.114	0.006	0.680
0.064	0.008	0.618	0.310
0.204	0.013	0.711	0.072
0.001	0.992	0.001	0.006
0.001	0.001	0.996	0.002
0.001	0.001	0.997	0.001
0.001	0.997	0.001	0.001
0.013	0.021	0.610	0.356
0.216	0.107	0.579	0.098
>NWDTTGCGGCTR	At5g08750(C3H)/col-At5g08750-DAP-Seq(GSE60143)/Homer	6.226570	-14.408999	0	T:3757.0(16.99%),B:4208.2(15.78%),P:1e-6
0.302	0.194	0.228	0.275
0.269	0.127	0.214	0.390
0.254	0.165	0.240	0.341
0.235	0.117	0.069	0.579
0.143	0.001	0.067	0.789
0.406	0.037	0.556	0.001
0.001	0.943	0.001	0.055
0.001	0.001	0.997	0.001
0.269	0.001	0.683	0.047
0.001	0.657	0.001	0.341
0.081	0.189	0.220	0.510
0.402	0.033	0.346	0.219
>WAHTGTACGGAH	SPL13(SBP)/col-SPL13-DAP-Seq(GSE60143)/Homer	7.198518	-14.325994	0	T:1348.0(6.09%),B:1425.3(5.34%),P:1e-6
0.387	0.167	0.162	0.284
0.447	0.100	0.173	0.280
0.212	0.281	0.148	0.360
0.107	0.229	0.118	0.546
0.001	0.001	0.997	0.001
0.001	0.001	0.001	0.997
0.997	0.001	0.001	0.001
0.001	0.997	0.001	0.001
0.001	0.001	0.997	0.001
0.002	0.001	0.996	0.001
0.708	0.085	0.001	0.206
0.284	0.315	0.104	0.297
>YCAATWAT	ATHB21(HB)/colamp-ATHB21-DAP-Seq(GSE60143)/Homer	3.398854	-14.305910	0	T:4116.0(18.61%),B:4630.7(17.36%),P:1e-6
0.001	0.466	0.153	0.381
0.001	0.997	0.001	0.001
0.997	0.001	0.001	0.001
0.997	0.001	0.001	0.001
0.001	0.001	0.001	0.997
0.533	0.001	0.001	0.465
0.997	0.001	0.001	0.001
0.001	0.001	0.001	0.997
>AWATGGCGGCGG	ERF9(AP2EREBP)/colamp-ERF9-DAP-Seq(GSE60143)/Homer	7.530323	-14.237156	0	T:810.0(3.66%),B:822.8(3.08%),P:1e-6
0.474	0.159	0.118	0.249
0.418	0.035	0.175	0.372
0.536	0.055	0.193	0.216
0.160	0.176	0.016	0.648
0.046	0.005	0.829	0.120
0.233	0.016	0.694	0.057
0.005	0.951	0.003	0.041
0.003	0.008	0.967	0.022
0.011	0.008	0.976	0.005
0.011	0.964	0.004	0.021
0.015	0.025	0.886	0.074
0.046	0.250	0.659	0.045
>TGCCACGTSABH	bZIP28(bZIP)/col-bZIP28-DAP-Seq(GSE60143)/Homer	7.303055	-14.234914	0	T:1189.0(5.38%),B:1246.1(4.67%),P:1e-6
0.180	0.198	0.093	0.529
0.082	0.001	0.692	0.225
0.376	0.622	0.001	0.001
0.001	0.997	0.001	0.001
0.997	0.001	0.001	0.001
0.001	0.997	0.001	0.001
0.001	0.001	0.997	0.001
0.001	0.001	0.001	0.997
0.077	0.456	0.466	0.001
0.494	0.001	0.235	0.270
0.153	0.338	0.209	0.300
0.226	0.348	0.117	0.309
>ATCSGATCVG	GATA19(C2C2gata)/colamp-GATA19-DAP-Seq(GSE60143)/Homer	7.942579	-13.910122	0	T:513.0(2.32%),B:498.1(1.87%),P:1e-6
0.895	0.033	0.035	0.037
0.009	0.001	0.021	0.969
0.037	0.945	0.001	0.017
0.185	0.368	0.250	0.197
0.007	0.001	0.991	0.001
0.997	0.001	0.001	0.001
0.001	0.001	0.001	0.997
0.001	0.915	0.001	0.083
0.297	0.271	0.285	0.147
0.270	0.051	0.632	0.047
>TACACGCAACCT	ANAC079(NAC)/colamp-ANAC079-DAP-Seq(GSE60143)/Homer	6.391972	-13.909994	0	T:3430.0(15.51%),B:3832.1(14.37%),P:1e-6
0.211	0.210	0.139	0.441
0.855	0.008	0.054	0.083
0.001	0.932	0.007	0.060
0.997	0.001	0.001	0.001
0.124	0.874	0.001	0.001
0.001	0.001	0.991	0.007
0.049	0.669	0.015	0.267
0.626	0.100	0.023	0.251
0.969	0.001	0.001	0.029
0.183	0.489	0.115	0.213
0.206	0.573	0.115	0.106
0.213	0.098	0.219	0.470
>GCTATTTTTAGC	Mef2d(MADS)/Retina-Mef2d-ChIP-Seq(GSE61391)/Homer	8.647240	-13.779212	0	T:1002.0(4.53%),B:1039.6(3.90%),P:1e-5
0.100	0.056	0.521	0.323
0.045	0.727	0.077	0.151
0.001	0.049	0.001	0.949
0.949	0.001	0.022	0.028
0.078	0.001	0.011	0.910
0.122	0.011	0.011	0.856
0.074	0.055	0.022	0.849
0.281	0.084	0.001	0.634
0.108	0.055	0.071	0.766
0.637	0.001	0.351	0.011
0.112	0.011	0.688	0.189
0.192	0.612	0.117	0.079
>GCAACAGGTG	SCRT1(Zf)/HEK293-SCRT1.eGFP-ChIP-Seq(Encode)/Homer	6.324710	-13.725762	0	T:1136.0(5.14%),B:1190.4(4.46%),P:1e-5
0.040	0.049	0.735	0.176
0.001	0.979	0.007	0.013
0.847	0.081	0.031	0.041
0.993	0.001	0.001	0.005
0.001	0.997	0.001	0.001
0.997	0.001	0.001	0.001
0.064	0.005	0.922	0.009
0.010	0.001	0.980	0.009
0.008	0.009	0.001	0.982
0.060	0.048	0.825	0.067
>WAAGTAAACA	FOXA1(Forkhead)/LNCAP-FOXA1-ChIP-Seq(GSE27824)/Homer	6.337526	-191.419714	0	T:7401.0(33.46%),B:7341.8(27.53%),P:1e-83
0.483	0.026	0.010	0.481
0.644	0.067	0.240	0.049
0.574	0.002	0.111	0.313
0.128	0.001	0.870	0.001
0.001	0.152	0.001	0.846
0.893	0.105	0.001	0.001
0.969	0.029	0.001	0.001
0.997	0.001	0.001	0.001
0.001	0.775	0.001	0.223
0.997	0.001	0.001	0.001
>CGCCGYCATW	ERF8(AP2EREBP)/colamp-ERF8-DAP-Seq(GSE60143)/Homer	5.838673	-13.495735	0	T:4316.0(19.51%),B:4876.6(18.28%),P:1e-5
0.331	0.572	0.048	0.049
0.001	0.001	0.997	0.001
0.001	0.918	0.080	0.001
0.015	0.982	0.002	0.001
0.002	0.001	0.996	0.001
0.129	0.425	0.001	0.445
0.262	0.646	0.001	0.091
0.500	0.038	0.189	0.273
0.216	0.160	0.060	0.564
0.271	0.228	0.109	0.393
>NVCACGTG	NPAS(bHLH)/Liver-NPAS-ChIP-Seq(GSE39860)/Homer	5.413160	-13.478253	0	T:7044.0(31.85%),B:8105.4(30.39%),P:1e-5
0.265	0.165	0.260	0.310
0.334	0.295	0.270	0.101
0.081	0.896	0.009	0.014
0.951	0.011	0.015	0.023
0.001	0.930	0.001	0.068
0.063	0.001	0.935	0.001
0.014	0.017	0.012	0.957
0.014	0.001	0.969	0.016
>CGTTGACTWW	WRKY24(WRKY)/colamp-WRKY24-DAP-Seq(GSE60143)/Homer	6.046160	-12.935732	0	T:4401.0(19.90%),B:4984.4(18.69%),P:1e-5
0.061	0.635	0.120	0.184
0.180	0.001	0.738	0.081
0.001	0.001	0.001	0.997
0.001	0.001	0.001	0.997
0.001	0.001	0.997	0.001
0.997	0.001	0.001	0.001
0.001	0.997	0.001	0.001
0.001	0.386	0.001	0.612
0.475	0.112	0.074	0.339
0.385	0.142	0.075	0.399
>NWDCCGTTAC	MYB98(MYB)/col-MYB98-DAP-Seq(GSE60143)/Homer	7.347090	-12.892894	0	T:1710.0(7.73%),B:1850.2(6.94%),P:1e-5
0.271	0.205	0.224	0.301
0.433	0.001	0.276	0.291
0.372	0.001	0.347	0.280
0.186	0.719	0.094	0.001
0.181	0.536	0.282	0.001
0.001	0.001	0.997	0.001
0.001	0.001	0.001	0.997
0.001	0.001	0.001	0.997
0.997	0.001	0.001	0.001
0.001	0.978	0.001	0.020
>TAATCAATTA	Pax7(Paired,Homeobox)/Myoblast-Pax7-ChIP-Seq(GSE25064)/Homer	8.514716	-12.681404	0	T:839.0(3.79%),B:864.1(3.24%),P:1e-5
0.255	0.050	0.087	0.608
0.984	0.001	0.014	0.001
0.997	0.001	0.001	0.001
0.001	0.016	0.001	0.982
0.001	0.954	0.001	0.044
0.949	0.039	0.011	0.001
0.976	0.001	0.022	0.001
0.001	0.001	0.001	0.997
0.001	0.024	0.004	0.971
0.819	0.030	0.014	0.137
>TYAGCCGCCATT	ERF13(AP2EREBP)/colamp-ERF13-DAP-Seq(GSE60143)/Homer	5.248983	-12.667052	0	T:3247.0(14.68%),B:3634.7(13.63%),P:1e-5
0.273	0.114	0.163	0.451
0.101	0.362	0.141	0.396
0.656	0.270	0.067	0.007
0.001	0.001	0.997	0.001
0.001	0.989	0.001	0.009
0.043	0.951	0.004	0.002
0.002	0.001	0.996	0.001
0.114	0.773	0.001	0.112
0.001	0.997	0.001	0.001
0.581	0.013	0.161	0.245
0.228	0.191	0.041	0.540
0.299	0.153	0.099	0.449
>YGGCCCCGCCCC	Sp2(Zf)/HEK293-Sp2.eGFP-ChIP-Seq(Encode)/Homer	5.662561	-12.640299	0	T:2867.0(12.96%),B:3191.9(11.97%),P:1e-5
0.160	0.403	0.162	0.274
0.255	0.030	0.504	0.211
0.158	0.001	0.772	0.069
0.063	0.548	0.083	0.306
0.032	0.816	0.001	0.151
0.088	0.905	0.001	0.006
0.001	0.985	0.001	0.013
0.187	0.001	0.778	0.034
0.001	0.997	0.001	0.001
0.001	0.997	0.001	0.001
0.001	0.851	0.001	0.147
0.232	0.598	0.001	0.169
>GAWTCTNWDA	AT1G49560(G2like)/colamp-AT1G49560-DAP-Seq(GSE60143)/Homer	6.320695	-12.630691	0	T:5483.0(24.79%),B:6266.5(23.50%),P:1e-5
0.001	0.001	0.997	0.001
0.915	0.014	0.023	0.048
0.546	0.001	0.001	0.452
0.001	0.001	0.001	0.997
0.052	0.946	0.001	0.001
0.112	0.168	0.001	0.719
0.304	0.168	0.230	0.298
0.275	0.158	0.189	0.378
0.321	0.144	0.306	0.229
0.428	0.125	0.227	0.220
>GCGTTGACTTTT	WRKY17(WRKY)/colamp-WRKY17-DAP-Seq(GSE60143)/Homer	9.494354	-12.423901	0	T:60.0(0.27%),B:38.6(0.14%),P:1e-5
0.148	0.190	0.458	0.204
0.071	0.893	0.032	0.004
0.001	0.001	0.997	0.001
0.001	0.001	0.001	0.997
0.001	0.001	0.001	0.997
0.001	0.001	0.997	0.001
0.997	0.001	0.001	0.001
0.001	0.997	0.001	0.001
0.001	0.003	0.001	0.995
0.003	0.001	0.001	0.995
0.023	0.015	0.004	0.958
0.038	0.051	0.058	0.853
>ABTTCYYRRGAA	STAT6(Stat)/CD4-Stat6-ChIP-Seq(GSE22104)/Homer	7.328792	-12.291811	0	T:1799.0(8.13%),B:1958.4(7.34%),P:1e-5
0.405	0.173	0.244	0.178
0.156	0.268	0.245	0.331
0.001	0.001	0.001	0.997
0.001	0.001	0.001	0.997
0.001	0.993	0.001	0.005
0.115	0.429	0.001	0.455
0.196	0.253	0.174	0.377
0.361	0.184	0.271	0.184
0.439	0.001	0.434	0.126
0.063	0.001	0.935	0.001
0.997	0.001	0.001	0.001
0.997	0.001	0.001	0.001
>CAWTCATTCA	WUS1(Homeobox)/colamp-WUS1-DAP-Seq(GSE60143)/Homer	7.423338	-189.660512	0	T:3293.0(14.89%),B:2847.8(10.68%),P:1e-82
0.110	0.748	0.042	0.100
0.878	0.025	0.013	0.084
0.410	0.017	0.143	0.430
0.010	0.002	0.018	0.970
0.001	0.980	0.001	0.018
0.980	0.006	0.001	0.013
0.340	0.019	0.061	0.580
0.045	0.005	0.021	0.929
0.002	0.911	0.019	0.068
0.879	0.024	0.002	0.095
>ATGCATAATTCA	Pit1+1bp(Homeobox)/GCrat-Pit1-ChIP-Seq(GSE58009)/Homer	7.338242	-12.276236	0	T:2651.0(11.99%),B:2944.7(11.04%),P:1e-5
0.819	0.054	0.030	0.097
0.005	0.002	0.004	0.989
0.119	0.039	0.748	0.094
0.374	0.526	0.015	0.085
0.943	0.016	0.005	0.036
0.034	0.005	0.009	0.952
0.730	0.019	0.023	0.228
0.931	0.008	0.004	0.057
0.059	0.012	0.017	0.912
0.072	0.011	0.187	0.730
0.094	0.748	0.048	0.110
0.974	0.009	0.001	0.016
>RTTATGYAAB	HLF(bZIP)/HSC-HLF.Flag-ChIP-Seq(GSE69817)/Homer	6.209309	-12.170086	0	T:5724.0(25.88%),B:6559.3(24.59%),P:1e-5
0.352	0.147	0.451	0.050
0.020	0.031	0.011	0.938
0.029	0.022	0.148	0.801
0.716	0.024	0.228	0.032
0.024	0.142	0.051	0.783
0.247	0.031	0.680	0.042
0.053	0.416	0.027	0.504
0.886	0.074	0.024	0.016
0.932	0.015	0.034	0.019
0.042	0.396	0.270	0.293
>DCYAAAAATAGM	Mef2c(MADS)/GM12878-Mef2c-ChIP-Seq(GSE32465)/Homer	7.874481	-12.129546	0	T:2076.0(9.39%),B:2279.6(8.55%),P:1e-5
0.259	0.099	0.337	0.305
0.189	0.600	0.065	0.146
0.017	0.444	0.001	0.538
0.641	0.119	0.078	0.162
0.590	0.033	0.175	0.202
0.887	0.006	0.043	0.064
0.871	0.006	0.024	0.099
0.890	0.010	0.007	0.093
0.030	0.030	0.011	0.929
0.935	0.002	0.058	0.005
0.195	0.062	0.693	0.050
0.352	0.439	0.100	0.108
>DRGAATCT	At3g04030(G2like)/col-At3g04030-DAP-Seq(GSE60143)/Homer	6.431796	-12.126134	0	T:4068.0(18.39%),B:4604.3(17.26%),P:1e-5
0.333	0.084	0.237	0.347
0.440	0.138	0.364	0.058
0.001	0.001	0.775	0.223
0.902	0.096	0.001	0.001
0.709	0.001	0.032	0.258
0.046	0.001	0.010	0.943
0.350	0.563	0.001	0.086
0.040	0.145	0.031	0.784
>THAATTRAWN	AT1G20910(ARID)/col-AT1G20910-DAP-Seq(GSE60143)/Homer	6.230875	-12.060771	0	T:10016.0(45.28%),B:11686.6(43.82%),P:1e-5
0.133	0.254	0.204	0.409
0.366	0.244	0.103	0.287
0.785	0.001	0.213	0.001
0.997	0.001	0.001	0.001
0.001	0.001	0.001	0.997
0.001	0.386	0.001	0.612
0.459	0.001	0.500	0.040
0.764	0.001	0.234	0.001
0.377	0.071	0.223	0.329
0.189	0.270	0.220	0.322
>GCTATTTTTGGM	Mef2b(MADS)/HEK293-Mef2b.V5-ChIP-Seq(GSE67450)/Homer	6.850716	-11.920400	0	T:3920.0(17.72%),B:4433.5(16.62%),P:1e-5
0.151	0.136	0.437	0.276
0.037	0.757	0.061	0.145
0.006	0.116	0.001	0.877
0.885	0.001	0.037	0.077
0.187	0.001	0.001	0.811
0.163	0.043	0.025	0.769
0.043	0.106	0.006	0.845
0.313	0.161	0.056	0.470
0.180	0.089	0.174	0.557
0.394	0.001	0.593	0.012
0.074	0.062	0.703	0.161
0.306	0.346	0.176	0.172
>ARGAATAWWN	KANADI1(Myb)/Seedling-KAN1-ChIP-Seq(GSE48081)/Homer	5.482190	-11.587709	0	T:6855.0(30.99%),B:7913.9(29.67%),P:1e-5
0.488	0.145	0.120	0.248
0.397	0.208	0.394	0.001
0.001	0.001	0.997	0.001
0.957	0.041	0.001	0.001
0.997	0.001	0.001	0.001
0.001	0.001	0.001	0.997
0.997	0.001	0.001	0.001
0.485	0.001	0.001	0.513
0.355	0.144	0.114	0.387
0.220	0.318	0.205	0.257
>AVYTATCGATAD	DREF/Drosophila-Promoters/Homer	8.904971	-11.425356	0	T:356.0(1.61%),B:340.6(1.28%),P:1e-4
0.436	0.120	0.216	0.229
0.335	0.208	0.297	0.161
0.230	0.405	0.104	0.261
0.155	0.113	0.017	0.715
0.934	0.012	0.015	0.039
0.004	0.010	0.020	0.966
0.010	0.980	0.001	0.009
0.011	0.005	0.983	0.001
0.954	0.018	0.011	0.017
0.027	0.032	0.007	0.934
0.654	0.019	0.129	0.198
0.290	0.079	0.370	0.261
>RNNRNCAAGCADNDB	AT5G25475(ABI3VP1)/col-AT5G25475-DAP-Seq(GSE60143)/Homer	6.160587	-11.362269	0	T:4425.0(20.01%),B:5036.1(18.88%),P:1e-4
0.353	0.191	0.279	0.177
0.323	0.264	0.235	0.177
0.265	0.177	0.279	0.279
0.397	0.191	0.250	0.162
0.250	0.294	0.206	0.250
0.001	0.997	0.001	0.001
0.997	0.001	0.001	0.001
0.997	0.001	0.001	0.001
0.001	0.001	0.997	0.001
0.001	0.997	0.001	0.001
0.997	0.001	0.001	0.001
0.338	0.147	0.191	0.323
0.250	0.235	0.308	0.206
0.294	0.176	0.191	0.338
0.162	0.323	0.221	0.294
>CACGTGGC	ABF1(bZIP)/Arabidopsis-ABF1-ChIP-Seq(GSE80564)/Homer	5.466062	-11.320009	0	T:2683.0(12.13%),B:2993.5(11.22%),P:1e-4
0.028	0.868	0.057	0.047
0.986	0.001	0.012	0.001
0.001	0.986	0.001	0.012
0.013	0.009	0.977	0.001
0.001	0.001	0.001	0.997
0.006	0.001	0.992	0.001
0.036	0.019	0.591	0.354
0.114	0.813	0.038	0.035
>WWATRTAAACAN	Foxf1(Forkhead)/Lung-Foxf1-ChIP-Seq(GSE77951)/Homer	6.348618	-182.833128	0	T:6309.0(28.52%),B:6142.2(23.03%),P:1e-79
0.286	0.197	0.137	0.379
0.295	0.171	0.138	0.396
0.466	0.139	0.238	0.157
0.142	0.144	0.198	0.516
0.552	0.001	0.446	0.001
0.001	0.001	0.001	0.997
0.997	0.001	0.001	0.001
0.997	0.001	0.001	0.001
0.997	0.001	0.001	0.001
0.001	0.938	0.001	0.060
0.984	0.014	0.001	0.001
0.327	0.236	0.208	0.229
>CACCGMCT	At1g75490(AP2EREBP)/colamp-At1g75490-DAP-Seq(GSE60143)/Homer	4.884929	-11.291572	0	T:8623.0(38.98%),B:10030.2(37.61%),P:1e-4
0.138	0.760	0.051	0.051
0.950	0.001	0.048	0.001
0.001	0.997	0.001	0.001
0.001	0.997	0.001	0.001
0.001	0.001	0.997	0.001
0.478	0.328	0.001	0.194
0.141	0.533	0.046	0.280
0.279	0.165	0.018	0.538
>MGTTGACTTT	WRKY29(WRKY)/colamp-WRKY29-DAP-Seq(GSE60143)/Homer	6.137549	-11.068746	0	T:5321.0(24.06%),B:6100.9(22.87%),P:1e-4
0.311	0.394	0.146	0.149
0.130	0.001	0.691	0.178
0.001	0.011	0.001	0.987
0.001	0.001	0.001	0.997
0.001	0.001	0.997	0.001
0.997	0.001	0.001	0.001
0.001	0.997	0.001	0.001
0.053	0.246	0.009	0.692
0.229	0.101	0.066	0.604
0.241	0.113	0.137	0.509
>AGTAAACAAAAAAGAACAND	FOXA1:AR(Forkhead,NR)/LNCAP-AR-ChIP-Seq(GSE27824)/Homer	10.603910	-11.032087	0	T:303.0(1.37%),B:285.4(1.07%),P:1e-4
0.571	0.008	0.138	0.283
0.343	0.028	0.598	0.031
0.023	0.405	0.001	0.571
0.951	0.047	0.001	0.001
0.977	0.021	0.001	0.001
0.997	0.001	0.001	0.001
0.001	0.663	0.003	0.333
0.946	0.003	0.010	0.041
0.498	0.164	0.182	0.156
0.503	0.164	0.177	0.156
0.509	0.166	0.179	0.146
0.613	0.107	0.114	0.166
0.672	0.001	0.270	0.057
0.151	0.001	0.778	0.070
0.483	0.153	0.099	0.265
0.968	0.001	0.005	0.026
0.003	0.991	0.005	0.001
0.887	0.001	0.001	0.111
0.254	0.213	0.221	0.312
0.353	0.088	0.234	0.324
>NHGTTGACYTWD	WRKY27(WRKY)/colamp-WRKY27-DAP-Seq(GSE60143)/Homer	6.752942	-10.876525	0	T:4725.0(21.36%),B:5398.6(20.24%),P:1e-4
0.297	0.186	0.297	0.220
0.287	0.336	0.158	0.220
0.149	0.087	0.484	0.280
0.014	0.143	0.012	0.831
0.065	0.008	0.050	0.877
0.004	0.002	0.943	0.051
0.989	0.005	0.002	0.004
0.126	0.852	0.005	0.017
0.137	0.339	0.043	0.482
0.232	0.137	0.205	0.427
0.288	0.128	0.171	0.414
0.278	0.169	0.202	0.352
>GGCGGGAARN	E2F6(E2F)/Hela-E2F6-ChIP-Seq(GSE31477)/Homer	7.148914	-10.814728	0	T:1041.0(4.71%),B:1105.6(4.15%),P:1e-4
0.254	0.262	0.434	0.051
0.034	0.040	0.922	0.004
0.137	0.732	0.027	0.104
0.010	0.142	0.819	0.029
0.060	0.061	0.768	0.111
0.044	0.063	0.867	0.026
0.937	0.012	0.050	0.001
0.617	0.046	0.262	0.075
0.372	0.175	0.289	0.164
0.200	0.257	0.300	0.243
>NCGTTGACTT	WRKY55(WRKY)/col-WRKY55-DAP-Seq(GSE60143)/Homer	6.691639	-10.668766	0	T:5235.0(23.67%),B:6005.2(22.52%),P:1e-4
0.278	0.207	0.249	0.265
0.202	0.376	0.201	0.221
0.173	0.110	0.522	0.195
0.022	0.021	0.011	0.946
0.023	0.027	0.015	0.935
0.022	0.009	0.959	0.010
0.971	0.011	0.011	0.007
0.010	0.969	0.014	0.007
0.019	0.320	0.034	0.627
0.230	0.194	0.133	0.444
>VVCCACGTGG	c-Myc(bHLH)/mES-cMyc-ChIP-Seq(GSE11431)/Homer	6.808840	-10.588048	0	T:1390.0(6.28%),B:1505.3(5.64%),P:1e-4
0.251	0.225	0.369	0.155
0.311	0.197	0.336	0.156
0.138	0.504	0.336	0.022
0.001	0.997	0.001	0.001
0.992	0.001	0.006	0.001
0.001	0.932	0.001	0.066
0.112	0.001	0.886	0.001
0.001	0.001	0.001	0.997
0.001	0.001	0.997	0.001
0.023	0.320	0.527	0.130
>CGCCGCCATTTT	RAP212(AP2EREBP)/col-RAP212-DAP-Seq(GSE60143)/Homer	5.660703	-10.567731	0	T:2643.0(11.95%),B:2956.8(11.09%),P:1e-4
0.254	0.683	0.029	0.034
0.001	0.001	0.997	0.001
0.001	0.986	0.009	0.004
0.001	0.997	0.001	0.001
0.003	0.001	0.995	0.001
0.026	0.851	0.016	0.107
0.153	0.796	0.004	0.047
0.593	0.013	0.221	0.173
0.202	0.217	0.039	0.542
0.276	0.153	0.045	0.526
0.281	0.056	0.169	0.495
0.165	0.286	0.097	0.451
>AAGGTGTKAA	Tbr1(T-box)/Cortex-Tbr1-ChIP-Seq(GSE71384)/Homer	6.121532	-10.491826	0	T:5958.0(26.94%),B:6866.3(25.74%),P:1e-4
0.561	0.122	0.164	0.153
0.642	0.057	0.184	0.117
0.163	0.063	0.502	0.272
0.013	0.276	0.660	0.051
0.036	0.101	0.057	0.806
0.001	0.010	0.988	0.001
0.101	0.273	0.052	0.574
0.053	0.031	0.492	0.424
0.954	0.001	0.036	0.009
0.670	0.137	0.072	0.121
>GGCGGTGG	AT3G57600(AP2EREBP)/col-AT3G57600-DAP-Seq(GSE60143)/Homer	6.493591	-10.249202	0	T:1713.0(7.74%),B:1880.7(7.05%),P:1e-4
0.206	0.001	0.751	0.042
0.001	0.001	0.931	0.067
0.001	0.997	0.001	0.001
0.001	0.001	0.997	0.001
0.001	0.001	0.997	0.001
0.001	0.185	0.018	0.796
0.001	0.001	0.997	0.001
0.043	0.027	0.929	0.001
>WDWMMGTACADW	SPL15(SBP)/colamp-SPL15-DAP-Seq(GSE60143)/Homer	4.310707	-178.633649	0	T:10652.0(48.16%),B:11180.2(41.92%),P:1e-77
0.345	0.114	0.166	0.375
0.349	0.104	0.226	0.321
0.356	0.162	0.094	0.388
0.356	0.450	0.001	0.193
0.482	0.516	0.001	0.001
0.001	0.001	0.997	0.001
0.001	0.001	0.001	0.997
0.997	0.001	0.001	0.001
0.001	0.997	0.001	0.001
0.550	0.042	0.237	0.171
0.387	0.080	0.255	0.278
0.376	0.111	0.143	0.370
>NCGTTGACTWWD	WRKY6(WRKY)/colamp-WRKY6-DAP-Seq(GSE60143)/Homer	6.909332	-9.964114	0	T:4294.0(19.41%),B:4904.5(18.39%),P:1e-4
0.244	0.233	0.225	0.298
0.182	0.507	0.160	0.151
0.105	0.025	0.633	0.237
0.002	0.016	0.001	0.981
0.006	0.004	0.007	0.983
0.002	0.001	0.993	0.004
0.993	0.003	0.003	0.001
0.009	0.988	0.001	0.002
0.036	0.379	0.032	0.553
0.346	0.180	0.139	0.335
0.304	0.139	0.185	0.372
0.245	0.149	0.240	0.367
>VBSYGTCTGG	Smad4(MAD)/ESC-SMAD4-ChIP-Seq(GSE29422)/Homer	6.429896	-9.901014	0	T:5334.0(24.12%),B:6136.6(23.01%),P:1e-4
0.225	0.237	0.359	0.179
0.161	0.319	0.330	0.191
0.175	0.366	0.288	0.171
0.097	0.468	0.001	0.433
0.001	0.001	0.997	0.001
0.001	0.001	0.001	0.997
0.001	0.997	0.001	0.001
0.001	0.001	0.001	0.997
0.160	0.001	0.838	0.001
0.001	0.358	0.519	0.122
>GGRCCCAC	At5g08330(TCP)/col-At5g08330-DAP-Seq(GSE60143)/Homer	7.039911	-9.778461	0	T:896.0(4.05%),B:949.9(3.56%),P:1e-4
0.001	0.001	0.912	0.086
0.001	0.001	0.997	0.001
0.264	0.124	0.385	0.228
0.025	0.919	0.001	0.055
0.001	0.997	0.001	0.001
0.001	0.986	0.001	0.012
0.983	0.001	0.015	0.001
0.001	0.936	0.001	0.062
>NCKTTGACYDDN	WRKY3(WRKY)/col-WRKY3-DAP-Seq(GSE60143)/Homer	6.564296	-9.778349	0	T:3264.0(14.76%),B:3694.9(13.85%),P:1e-4
0.247	0.243	0.291	0.218
0.223	0.395	0.200	0.182
0.194	0.024	0.455	0.326
0.132	0.115	0.030	0.723
0.024	0.018	0.146	0.812
0.042	0.042	0.843	0.073
0.997	0.001	0.001	0.001
0.158	0.702	0.073	0.067
0.115	0.358	0.079	0.448
0.261	0.134	0.255	0.350
0.304	0.140	0.253	0.304
0.308	0.194	0.218	0.279
>NAGATTCY	At1g25550(G2like)/colamp-At1g25550-DAP-Seq(GSE60143)/Homer	6.913996	-9.670651	0	T:4145.0(18.74%),B:4733.3(17.75%),P:1e-4
0.280	0.267	0.178	0.275
0.997	0.001	0.001	0.001
0.001	0.001	0.778	0.220
0.997	0.001	0.001	0.001
0.351	0.001	0.001	0.647
0.001	0.001	0.001	0.997
0.001	0.997	0.001	0.001
0.001	0.397	0.059	0.543
>WDNCTGGGCA	ZNF416(Zf)/HEK293-ZNF416.GFP-ChIP-Seq(GSE58341)/Homer	7.030144	-9.655549	0	T:1639.0(7.41%),B:1801.2(6.75%),P:1e-4
0.324	0.175	0.092	0.410
0.249	0.183	0.344	0.224
0.270	0.290	0.201	0.239
0.001	0.980	0.001	0.018
0.098	0.009	0.089	0.804
0.001	0.001	0.951	0.047
0.086	0.001	0.873	0.040
0.108	0.001	0.890	0.001
0.265	0.686	0.001	0.048
0.685	0.094	0.048	0.173
>AHWAGTCAAC	WRKY40(WRKY)/colamp-WRKY40-DAP-Seq(GSE60143)/Homer	7.315407	-9.573375	0	T:2706.0(12.23%),B:3043.1(11.41%),P:1e-4
0.436	0.260	0.138	0.166
0.350	0.255	0.088	0.307
0.377	0.191	0.057	0.375
0.562	0.050	0.384	0.004
0.004	0.026	0.952	0.018
0.004	0.016	0.030	0.950
0.001	0.939	0.001	0.059
0.913	0.013	0.070	0.004
0.956	0.018	0.021	0.005
0.196	0.567	0.189	0.048
>BGTTGACTWH	WRKY28(WRKY)/col-WRKY28-DAP-Seq(GSE60143)/Homer	6.742486	-9.290985	0	T:6280.0(28.39%),B:7273.0(27.27%),P:1e-4
0.156	0.370	0.221	0.253
0.134	0.065	0.513	0.288
0.001	0.001	0.001	0.997
0.001	0.001	0.001	0.997
0.001	0.001	0.997	0.001
0.997	0.001	0.001	0.001
0.001	0.997	0.001	0.001
0.138	0.331	0.001	0.530
0.371	0.153	0.084	0.391
0.353	0.211	0.159	0.277
>CACGTGCC	IBL1(bHLH)/Seedling-IBL1-ChIP-Seq(GSE51120)/Homer	5.143172	-9.180945	0	T:6216.0(28.10%),B:7198.3(26.99%),P:1e-3
0.076	0.818	0.039	0.067
0.783	0.064	0.119	0.034
0.015	0.860	0.035	0.090
0.059	0.053	0.838	0.050
0.060	0.189	0.069	0.682
0.052	0.027	0.903	0.018
0.179	0.494	0.142	0.185
0.107	0.627	0.137	0.129
>VRCCACGTGG	n-Myc(bHLH)/mES-nMyc-ChIP-Seq(GSE11431)/Homer	5.719269	-9.148480	0	T:2115.0(9.56%),B:2359.8(8.85%),P:1e-3
0.256	0.257	0.359	0.128
0.348	0.177	0.340	0.135
0.086	0.584	0.261	0.069
0.001	0.997	0.001	0.001
0.973	0.001	0.010	0.016
0.001	0.962	0.001	0.036
0.057	0.001	0.941	0.001
0.014	0.011	0.001	0.974
0.001	0.001	0.997	0.001
0.069	0.233	0.613	0.085
>WWTRTAAACAVG	FoxL2(Forkhead)/Ovary-FoxL2-ChIP-Seq(GSE60858)/Homer	6.232362	-174.253645	0	T:5934.0(26.83%),B:5756.4(21.58%),P:1e-75
0.490	0.001	0.128	0.381
0.394	0.183	0.161	0.263
0.250	0.052	0.130	0.568
0.476	0.001	0.522	0.001
0.001	0.001	0.001	0.997
0.947	0.051	0.001	0.001
0.997	0.001	0.001	0.001
0.997	0.001	0.001	0.001
0.001	0.961	0.001	0.037
0.997	0.001	0.001	0.001
[truncated: 2,342 more rows]
