# Supplementary material for: Conservation of cis-Regulatory Syntax Underlying Deuterostome Gastrulation
Source: Cells. 2024 Jun 28;13(13):1121. doi: 10.3390/cells13131121 (PMC11240583; doi:10.3390/cells13131121)
Supplement: Supplementary file 1 [file cells-13-01121-s001.zip › Supplementary_Dataset_S2_amphioxus.txt]

>AACCAATCAGAG	1-AACCAATCAGAG,BestGuess:NFYA/MA0060.3/Jaspar(0.965)	9.070137	-2971.166492	0	T:2698.0(16.07%),B:802.4(2.44%),P:1e-1290
0.575	0.051	0.364	0.010
0.685	0.009	0.276	0.030
0.004	0.992	0.001	0.003
0.003	0.995	0.001	0.001
0.996	0.002	0.001	0.001
0.996	0.001	0.002	0.001
0.001	0.017	0.006	0.976
0.006	0.888	0.097	0.009
0.976	0.006	0.017	0.001
0.049	0.197	0.712	0.042
0.651	0.185	0.117	0.047
0.212	0.056	0.561	0.171
>NNVTSACGTSAB	3-NNVTSACGTSAB,BestGuess:O2(bZIP)/Zea mays/AthaMap(0.887)	5.968009	-1016.642450	0	T:3250.0(19.36%),B:2730.5(8.30%),P:1e-441
0.253	0.244	0.249	0.254
0.219	0.284	0.270	0.227
0.315	0.202	0.347	0.136
0.203	0.186	0.126	0.485
0.021	0.495	0.410	0.074
0.907	0.025	0.031	0.037
0.028	0.514	0.221	0.237
0.236	0.203	0.502	0.059
0.078	0.030	0.033	0.859
0.078	0.401	0.480	0.041
0.455	0.156	0.213	0.176
0.170	0.291	0.212	0.327
>TGACCTBTGACC	4-TGACCTBTGACC,BestGuess:PPARa(NR),DR1/Liver-Ppara-ChIP-Seq(GSE47954)/Homer(0.893)	8.043136	-962.134314	0	T:1582.0(9.42%),B:837.3(2.55%),P:1e-417
0.049	0.299	0.077	0.575
0.202	0.208	0.399	0.191
0.520	0.261	0.195	0.024
0.301	0.602	0.009	0.088
0.063	0.851	0.063	0.023
0.011	0.246	0.013	0.730
0.101	0.326	0.223	0.350
0.011	0.156	0.046	0.787
0.256	0.255	0.479	0.011
0.546	0.282	0.110	0.062
0.328	0.625	0.023	0.024
0.271	0.527	0.084	0.118
>BCYATTGTTY	4-BCYATTGTTY,BestGuess:SOX15/MA1152.1/Jaspar(0.965)	7.403840	-837.669907	0	T:4134.0(24.63%),B:4261.4(12.96%),P:1e-363
0.083	0.294	0.326	0.297
0.076	0.593	0.233	0.098
0.060	0.508	0.001	0.431
0.672	0.001	0.005	0.322
0.001	0.001	0.001	0.997
0.001	0.001	0.001	0.997
0.001	0.001	0.997	0.001
0.001	0.001	0.151	0.847
0.001	0.339	0.080	0.580
0.193	0.332	0.079	0.396
>GCCGCCATYTTG	5-GCCGCCATYTTG,BestGuess:YY1(Zf)/Promoter/Homer(0.980)	8.740122	-709.504993	0	T:1866.0(11.12%),B:1373.6(4.18%),P:1e-308
0.054	0.052	0.621	0.273
0.054	0.808	0.065	0.073
0.082	0.784	0.120	0.014
0.033	0.012	0.927	0.028
0.029	0.940	0.012	0.019
0.009	0.975	0.002	0.014
0.969	0.013	0.009	0.009
0.005	0.007	0.006	0.982
0.074	0.332	0.192	0.403
0.028	0.030	0.031	0.911
0.005	0.021	0.017	0.957
0.057	0.085	0.723	0.135
>NNACWTCCGGKN	6-NNACWTCCGGKN,BestGuess:ETV5/MA0765.1/Jaspar(0.945)	8.188790	-646.761730	0	T:888.0(5.29%),B:396.1(1.20%),P:1e-280
0.155	0.290	0.263	0.292
0.249	0.319	0.181	0.251
0.683	0.056	0.203	0.058
0.006	0.686	0.060	0.248
0.441	0.067	0.008	0.484
0.023	0.019	0.022	0.936
0.028	0.939	0.019	0.014
0.019	0.766	0.031	0.184
0.093	0.020	0.625	0.262
0.062	0.150	0.609	0.179
0.083	0.124	0.368	0.425
0.215	0.226	0.245	0.314
>TTCCCAKMATGC	8-TTCCCAKMATGC,BestGuess:ZNF143|STAF(Zf)/CUTLL-ZNF143-ChIP-Seq(GSE29600)/Homer(0.946)	9.024622	-602.149651	0	T:1214.0(7.23%),B:744.4(2.26%),P:1e-261
0.272	0.204	0.053	0.471
0.213	0.038	0.018	0.731
0.001	0.996	0.002	0.001
0.007	0.991	0.001	0.001
0.001	0.997	0.001	0.001
0.802	0.001	0.192	0.005
0.051	0.197	0.400	0.352
0.324	0.451	0.190	0.035
0.719	0.034	0.230	0.017
0.005	0.001	0.259	0.735
0.145	0.234	0.474	0.147
0.011	0.968	0.010	0.011
>AGGTGTGAAWWR	9-AGGTGTGAAWWR,BestGuess:TBR1/MA0802.1/Jaspar(0.945)	8.768473	-516.996893	0	T:1198.0(7.14%),B:806.4(2.45%),P:1e-224
0.694	0.020	0.155	0.131
0.113	0.028	0.706	0.153
0.069	0.002	0.917	0.012
0.001	0.006	0.010	0.983
0.001	0.001	0.997	0.001
0.173	0.022	0.011	0.794
0.058	0.043	0.719	0.180
0.741	0.011	0.001	0.247
0.909	0.055	0.010	0.026
0.313	0.180	0.096	0.411
0.351	0.040	0.141	0.468
0.357	0.174	0.378	0.092
>TTATGCAAAT	10-TTATGCAAAT,BestGuess:Oct4(POU,Homeobox)/mES-Oct4-ChIP-Seq(GSE11431)/Homer(0.987)	8.834326	-456.153856	0	T:1102.0(6.56%),B:760.4(2.31%),P:1e-198
0.241	0.042	0.207	0.510
0.001	0.079	0.027	0.893
0.997	0.001	0.001	0.001
0.001	0.001	0.013	0.985
0.001	0.001	0.962	0.036
0.001	0.918	0.010	0.071
0.985	0.001	0.013	0.001
0.987	0.001	0.001	0.011
0.989	0.001	0.009	0.001
0.001	0.001	0.023	0.975
>RATCTCGCGAGA	10-RATCTCGCGAGA,BestGuess:GFX(?)/Promoter/Homer(0.956)	9.784742	-439.773315	0	T:397.0(2.37%),B:111.8(0.34%),P:1e-190
0.307	0.137	0.417	0.139
0.442	0.102	0.181	0.275
0.001	0.332	0.001	0.666
0.192	0.745	0.001	0.062
0.143	0.092	0.001	0.764
0.001	0.997	0.001	0.001
0.062	0.008	0.929	0.001
0.001	0.991	0.001	0.007
0.001	0.049	0.776	0.174
0.704	0.041	0.001	0.254
0.001	0.001	0.875	0.123
0.808	0.008	0.183	0.001
>GCCACGCCCACY	11-GCCACGCCCACY,BestGuess:KLF14(Zf)/HEK293-KLF14.GFP-ChIP-Seq(GSE58341)/Homer(0.974)	8.655557	-437.661034	0	T:1178.0(7.02%),B:868.1(2.64%),P:1e-190
0.267	0.027	0.675	0.031
0.192	0.727	0.022	0.059
0.073	0.774	0.042	0.111
0.581	0.379	0.029	0.011
0.011	0.871	0.071	0.047
0.137	0.011	0.778	0.074
0.011	0.981	0.004	0.004
0.011	0.967	0.018	0.004
0.011	0.901	0.033	0.055
0.524	0.335	0.017	0.124
0.039	0.659	0.125	0.177
0.139	0.362	0.062	0.437
>GCGCATGCGCAG	15-GCGCATGCGCAG,BestGuess:NRF1(NRF)/MCF7-NRF1-ChIP-Seq(Unpublished)/Homer(0.955)	8.446533	-361.490597	0	T:1034.0(6.16%),B:787.2(2.39%),P:1e-156
0.328	0.012	0.656	0.004
0.091	0.760	0.118	0.031
0.222	0.020	0.730	0.028
0.001	0.961	0.020	0.018
0.767	0.097	0.086	0.050
0.020	0.050	0.140	0.790
0.004	0.061	0.927	0.008
0.014	0.707	0.016	0.263
0.004	0.062	0.888	0.046
0.008	0.652	0.008	0.332
0.632	0.110	0.141	0.117
0.189	0.212	0.496	0.104
>CCWWATAWGGNN	16-CCWWATAWGGNN,BestGuess:CArG(MADS)/PUER-Srf-ChIP-Seq(Sullivan_et_al.)/Homer(0.959)	8.908492	-331.828157	0	T:492.0(2.93%),B:234.7(0.71%),P:1e-144
0.046	0.805	0.059	0.090
0.114	0.742	0.021	0.123
0.476	0.014	0.123	0.386
0.337	0.180	0.002	0.481
0.783	0.061	0.087	0.069
0.109	0.024	0.005	0.862
0.571	0.010	0.033	0.386
0.387	0.085	0.005	0.523
0.230	0.033	0.702	0.035
0.077	0.087	0.789	0.047
0.240	0.207	0.236	0.317
0.234	0.285	0.212	0.269
>GTAAACAV	13-GTAAACAV,BestGuess:FOXP1(Forkhead)/H9-FOXP1-ChIP-Seq(GSE31006)/Homer(0.980)	7.953758	-275.071362	0	T:1898.0(11.31%),B:2122.7(6.46%),P:1e-119
0.186	0.074	0.739	0.001
0.001	0.001	0.001	0.997
0.994	0.004	0.001	0.001
0.891	0.001	0.001	0.107
0.968	0.001	0.030	0.001
0.001	0.839	0.001	0.159
0.814	0.184	0.001	0.001
0.400	0.298	0.301	0.001
>CGCTAGGKGGCG	18-CGCTAGGKGGCG,BestGuess:CTCFL/MA1102.1/Jaspar(0.805)	8.388084	-247.347946	0	T:937.0(5.58%),B:822.9(2.50%),P:1e-107
0.053	0.775	0.001	0.171
0.146	0.013	0.828	0.013
0.026	0.838	0.107	0.029
0.151	0.229	0.006	0.614
0.791	0.073	0.113	0.023
0.010	0.006	0.965	0.019
0.186	0.013	0.772	0.029
0.056	0.227	0.413	0.304
0.001	0.001	0.997	0.001
0.090	0.067	0.617	0.226
0.034	0.940	0.001	0.025
0.101	0.001	0.857	0.041
>CCATGGCAAC	17-CCATGGCAAC,BestGuess:Rfx5(HTH)/GM12878-Rfx5-ChIP-Seq(GSE31477)/Homer(0.920)	8.409966	-245.292890	0	T:1370.0(8.16%),B:1417.1(4.31%),P:1e-106
0.073	0.616	0.297	0.014
0.001	0.906	0.001	0.092
0.522	0.367	0.047	0.064
0.012	0.001	0.045	0.942
0.404	0.001	0.594	0.001
0.075	0.001	0.923	0.001
0.111	0.618	0.195	0.076
0.575	0.001	0.373	0.051
0.997	0.001	0.001	0.001
0.001	0.997	0.001	0.001
>AACCGGTTKGAC	19-AACCGGTTKGAC,BestGuess:TFCP2/MA0145.3/Jaspar(0.841)	10.937572	-235.113673	0	T:172.0(1.02%),B:36.8(0.11%),P:1e-102
0.553	0.010	0.273	0.164
0.961	0.001	0.037	0.001
0.001	0.989	0.009	0.001
0.130	0.757	0.001	0.112
0.107	0.001	0.811	0.081
0.001	0.001	0.997	0.001
0.001	0.001	0.001	0.997
0.001	0.333	0.001	0.665
0.096	0.155	0.334	0.414
0.274	0.028	0.452	0.246
0.689	0.001	0.104	0.206
0.048	0.880	0.053	0.019
>CCTGMTTAYCCM	20-CCTGMTTAYCCM,BestGuess:Lbe/dmmpmm(Noyes_hd)/fly(0.699)	8.965241	-233.570862	0	T:84.0(0.50%),B:4.8(0.01%),P:1e-101
0.157	0.493	0.014	0.336
0.189	0.773	0.024	0.014
0.201	0.007	0.014	0.778
0.153	0.220	0.502	0.125
0.394	0.277	0.217	0.112
0.018	0.012	0.068	0.902
0.162	0.259	0.026	0.553
0.668	0.016	0.177	0.139
0.010	0.462	0.203	0.324
0.010	0.646	0.013	0.331
0.153	0.404	0.202	0.240
0.396	0.315	0.128	0.162
>TTTCCCGCCAWW	21-TTTCCCGCCAWW,BestGuess:E2F7(E2F)/Hela-E2F7-ChIP-Seq(GSE32673)/Homer(0.940)	9.720028	-207.314901	0	T:507.0(3.02%),B:350.6(1.07%),P:1e-90
0.063	0.314	0.095	0.528
0.001	0.001	0.001	0.997
0.001	0.001	0.001	0.997
0.001	0.768	0.230	0.001
0.001	0.590	0.408	0.001
0.001	0.959	0.001	0.039
0.001	0.001	0.936	0.062
0.001	0.997	0.001	0.001
0.001	0.732	0.266	0.001
0.680	0.196	0.001	0.123
0.404	0.185	0.107	0.305
0.458	0.056	0.057	0.428
>CTGTCAATCA	19-CTGTCAATCA,BestGuess:PBX2/MA1113.1/Jaspar(0.973)	10.762837	-203.755635	0	T:474.0(2.82%),B:317.2(0.96%),P:1e-88
0.094	0.842	0.063	0.001
0.001	0.001	0.001	0.997
0.001	0.001	0.939	0.059
0.001	0.001	0.001	0.997
0.001	0.997	0.001	0.001
0.997	0.001	0.001	0.001
0.926	0.072	0.001	0.001
0.001	0.001	0.001	0.997
0.001	0.997	0.001	0.001
0.997	0.001	0.001	0.001
>TATTMATGAG	21-TATTMATGAG,BestGuess:PH0150.1_Pou4f3/Jaspar(0.780)	10.416124	-160.056251	0	T:151.0(0.90%),B:45.4(0.14%),P:1e-69
0.389	0.001	0.060	0.550
0.776	0.084	0.003	0.137
0.001	0.130	0.001	0.868
0.001	0.271	0.057	0.671
0.274	0.417	0.150	0.158
0.997	0.001	0.001	0.001
0.056	0.207	0.001	0.736
0.088	0.086	0.825	0.001
0.700	0.119	0.180	0.001
0.001	0.273	0.725	0.001
>TGAATRAGCT	23-TGAATRAGCT,BestGuess:POU6F2/MA0793.1/Jaspar(0.772)	10.565587	-113.888763	0	T:211.0(1.26%),B:121.5(0.37%),P:1e-49
0.001	0.339	0.001	0.659
0.001	0.001	0.677	0.321
0.997	0.001	0.001	0.001
0.997	0.001	0.001	0.001
0.001	0.001	0.001	0.997
0.431	0.001	0.567	0.001
0.614	0.001	0.384	0.001
0.001	0.128	0.870	0.001
0.019	0.920	0.001	0.060
0.001	0.001	0.065	0.933
>GCTTTAGCAAAC	25-GCTTTAGCAAAC,BestGuess:fkh/dmmpmm(Noyes)/fly(0.657)	12.355432	-71.663721	0	T:29.0(0.17%),B:2.7(0.01%),P:1e-31
0.100	0.100	0.700	0.100
0.100	0.700	0.100	0.100
0.100	0.100	0.100	0.700
0.100	0.100	0.100	0.700
0.100	0.100	0.100	0.700
0.700	0.100	0.100	0.100
0.100	0.100	0.700	0.100
0.100	0.700	0.100	0.100
0.700	0.100	0.100	0.100
0.700	0.100	0.100	0.100
0.700	0.100	0.100	0.100
0.100	0.700	0.100	0.100
>HTAATTARNN	ATHB23(ZFHD)/col-ATHB23-DAP-Seq(GSE60143)/Homer	4.240949	-175.271874	0	T:2976.0(17.73%),B:4184.9(12.73%),P:1e-76
0.229	0.269	0.145	0.357
0.001	0.001	0.001	0.997
0.973	0.001	0.025	0.001
0.997	0.001	0.001	0.001
0.001	0.001	0.001	0.997
0.001	0.001	0.001	0.997
0.997	0.001	0.001	0.001
0.357	0.206	0.359	0.078
0.254	0.280	0.252	0.213
0.244	0.224	0.286	0.247
>GKBCARAGGTCA	COUP-TFII(NR)/K562-NR2F1-ChIP-Seq(Encode)/Homer	6.406039	-174.961027	0	T:4657.0(27.74%),B:7128.2(21.68%),P:1e-75
0.205	0.217	0.473	0.105
0.146	0.205	0.398	0.251
0.141	0.292	0.218	0.349
0.209	0.426	0.182	0.183
0.461	0.149	0.184	0.206
0.467	0.036	0.463	0.035
0.688	0.001	0.310	0.001
0.001	0.001	0.995	0.003
0.005	0.001	0.951	0.043
0.007	0.030	0.065	0.898
0.009	0.815	0.040	0.136
0.955	0.001	0.005	0.039
>HACTTCCGGY	Elk1(ETS)/Hela-Elk1-ChIP-Seq(GSE31477)/Homer	6.721832	-174.905800	0	T:2547.0(15.17%),B:3464.3(10.54%),P:1e-75
0.204	0.342	0.189	0.265
0.484	0.138	0.248	0.130
0.041	0.529	0.166	0.264
0.098	0.010	0.022	0.870
0.031	0.021	0.024	0.924
0.009	0.969	0.010	0.012
0.004	0.974	0.016	0.006
0.005	0.013	0.827	0.155
0.074	0.157	0.630	0.139
0.189	0.305	0.147	0.359
>RGCCATTAAC	Nanog(Homeobox)/mES-Nanog-ChIP-Seq(GSE11724)/Homer	4.457057	-174.478348	0	T:10936.0(65.15%),B:19131.4(58.18%),P:1e-75
0.401	0.024	0.489	0.086
0.085	0.283	0.572	0.060
0.026	0.762	0.016	0.196
0.302	0.618	0.035	0.045
0.918	0.019	0.011	0.052
0.001	0.003	0.001	0.995
0.001	0.364	0.003	0.632
0.736	0.116	0.036	0.112
0.580	0.115	0.240	0.065
0.182	0.477	0.227	0.114
>AGRGGTCA	COUP-TFII(NR)/Artia-Nr2f2-ChIP-Seq(GSE46497)/Homer	5.836879	-172.567709	0	T:5480.0(32.65%),B:8635.0(26.26%),P:1e-74
0.466	0.170	0.228	0.136
0.251	0.067	0.650	0.032
0.545	0.005	0.449	0.001
0.001	0.006	0.971	0.022
0.014	0.006	0.965	0.015
0.001	0.015	0.043	0.941
0.014	0.915	0.031	0.040
0.945	0.001	0.053	0.001
>CWGGCGGGAA	E2F1(E2F)/Hela-E2F1-ChIP-Seq(GSE22478)/Homer	7.531299	-163.937565	0	T:1199.0(7.14%),B:1355.6(4.12%),P:1e-71
0.213	0.423	0.224	0.141
0.256	0.158	0.210	0.376
0.062	0.147	0.789	0.002
0.002	0.002	0.994	0.002
0.002	0.994	0.002	0.002
0.002	0.002	0.994	0.002
0.002	0.080	0.916	0.002
0.002	0.015	0.981	0.002
0.994	0.002	0.002	0.002
0.948	0.002	0.048	0.002
>TGACCTTTNCNT	Nur77(NR)/K562-NR4A1-ChIP-Seq(GSE31363)/Homer	8.736456	-163.588764	0	T:1058.0(6.30%),B:1148.5(3.49%),P:1e-71
0.001	0.001	0.001	0.997
0.177	0.001	0.821	0.001
0.997	0.001	0.001	0.001
0.001	0.997	0.001	0.001
0.088	0.910	0.001	0.001
0.001	0.001	0.001	0.997
0.001	0.001	0.001	0.997
0.001	0.001	0.001	0.997
0.308	0.300	0.167	0.224
0.209	0.535	0.122	0.134
0.266	0.295	0.261	0.178
0.181	0.255	0.136	0.428
>NRGCCCCRCCCHBNN	KLF3(Zf)/MEF-Klf3-ChIP-Seq(GSE44748)/Homer	5.505277	-161.278593	0	T:1329.0(7.92%),B:1558.6(4.74%),P:1e-70
0.223	0.264	0.217	0.295
0.255	0.211	0.371	0.163
0.385	0.001	0.613	0.001
0.001	0.997	0.001	0.001
0.001	0.716	0.001	0.282
0.408	0.590	0.001	0.001
0.001	0.997	0.001	0.001
0.521	0.001	0.477	0.001
0.001	0.997	0.001	0.001
0.001	0.997	0.001	0.001
0.001	0.997	0.001	0.001
0.308	0.327	0.001	0.364
0.170	0.327	0.217	0.286
0.198	0.258	0.283	0.261
0.223	0.302	0.245	0.230
>CACGTGGC	ABF1(bZIP)/Arabidopsis-ABF1-ChIP-Seq(GSE80564)/Homer	5.466062	-160.473109	0	T:3494.0(20.81%),B:5145.3(15.65%),P:1e-69
0.028	0.868	0.057	0.047
0.986	0.001	0.012	0.001
0.001	0.986	0.001	0.012
0.013	0.009	0.977	0.001
0.001	0.001	0.001	0.997
0.006	0.001	0.992	0.001
0.036	0.019	0.591	0.354
0.114	0.813	0.038	0.035
>WAAGTAAACA	FOXA1(Forkhead)/LNCAP-FOXA1-ChIP-Seq(GSE27824)/Homer	6.337526	-160.418352	0	T:3952.0(23.54%),B:5950.7(18.10%),P:1e-69
0.483	0.026	0.010	0.481
0.644	0.067	0.240	0.049
0.574	0.002	0.111	0.313
0.128	0.001	0.870	0.001
0.001	0.152	0.001	0.846
0.893	0.105	0.001	0.001
0.969	0.029	0.001	0.001
0.997	0.001	0.001	0.001
0.001	0.775	0.001	0.223
0.997	0.001	0.001	0.001
>WTGATGACGTCATCW	TGA3(bZIP)/colamp-TGA3-DAP-Seq(GSE60143)/Homer	8.475291	-520.436430	0	T:1389.0(8.27%),B:1022.8(3.11%),P:1e-226
0.388	0.188	0.119	0.304
0.248	0.154	0.175	0.423
0.234	0.105	0.543	0.118
0.562	0.203	0.234	0.001
0.001	0.002	0.001	0.996
0.001	0.001	0.979	0.019
0.997	0.001	0.001	0.001
0.001	0.956	0.001	0.042
0.035	0.001	0.963	0.001
0.001	0.001	0.001	0.997
0.009	0.989	0.001	0.001
0.996	0.001	0.002	0.001
0.001	0.225	0.203	0.571
0.148	0.540	0.090	0.222
0.412	0.138	0.152	0.298
>VDTTTCCCGCCA	E2F7(E2F)/Hela-E2F7-ChIP-Seq(GSE32673)/Homer	8.690744	-160.223338	0	T:901.0(5.37%),B:931.0(2.83%),P:1e-69
0.208	0.350	0.276	0.166
0.290	0.171	0.215	0.323
0.104	0.105	0.179	0.612
0.001	0.152	0.001	0.846
0.001	0.037	0.001	0.961
0.001	0.997	0.001	0.001
0.001	0.730	0.268	0.001
0.001	0.997	0.001	0.001
0.001	0.001	0.987	0.011
0.001	0.978	0.020	0.001
0.001	0.653	0.284	0.062
0.410	0.222	0.140	0.228
>STGCGCATGCGC	NRF(NRF)/Promoter/Homer	1.457174	-159.676202	0	T:859.0(5.12%),B:872.1(2.65%),P:1e-69
0.001	0.415	0.432	0.152
0.001	0.391	0.001	0.607
0.001	0.001	0.997	0.001
0.001	0.997	0.001	0.001
0.001	0.001	0.997	0.001
0.001	0.997	0.001	0.001
0.997	0.001	0.001	0.001
0.001	0.001	0.001	0.997
0.001	0.001	0.997	0.001
0.001	0.997	0.001	0.001
0.001	0.001	0.997	0.001
0.001	0.997	0.001	0.001
>ACAGGAAGTG	ETS1(ETS)/Jurkat-ETS1-ChIP-Seq(GSE17954)/Homer	6.525370	-158.102713	0	T:2835.0(16.89%),B:4020.2(12.23%),P:1e-68
0.539	0.088	0.332	0.041
0.093	0.722	0.181	0.004
0.719	0.272	0.008	0.001
0.001	0.001	0.997	0.001
0.001	0.001	0.997	0.001
0.997	0.001	0.001	0.001
0.869	0.001	0.001	0.129
0.116	0.001	0.882	0.001
0.024	0.137	0.001	0.838
0.112	0.128	0.654	0.106
>GATGACGTCA	bZIP50(bZIP)/colamp-bZIP50-DAP-Seq(GSE60143)/Homer	5.641910	-156.685452	0	T:6294.0(37.50%),B:10239.2(31.14%),P:1e-68
0.187	0.142	0.441	0.230
0.431	0.259	0.257	0.053
0.048	0.049	0.001	0.902
0.040	0.039	0.805	0.116
0.920	0.001	0.014	0.065
0.001	0.937	0.020	0.042
0.109	0.028	0.849	0.014
0.114	0.079	0.003	0.804
0.260	0.416	0.196	0.128
0.513	0.047	0.219	0.221
>GNMCAGGTGTGC	ZEB2(Zf)/SNU398-ZEB2-ChIP-Seq(GSE103048)/Homer	6.933381	-154.187494	0	T:3680.0(21.92%),B:5503.3(16.74%),P:1e-66
0.210	0.136	0.489	0.166
0.172	0.247	0.306	0.275
0.368	0.242	0.218	0.171
0.001	0.965	0.001	0.033
0.997	0.001	0.001	0.001
0.001	0.001	0.997	0.001
0.001	0.001	0.997	0.001
0.001	0.001	0.001	0.997
0.137	0.001	0.861	0.001
0.276	0.050	0.123	0.551
0.178	0.242	0.546	0.034
0.070	0.498	0.200	0.232
>AACCGGAAGT	ETV1(ETS)/GIST48-ETV1-ChIP-Seq(GSE22441)/Homer	6.285881	-149.130964	0	T:3713.0(22.12%),B:5588.1(16.99%),P:1e-64
0.426	0.192	0.247	0.135
0.563	0.108	0.218	0.111
0.081	0.779	0.116	0.024
0.371	0.594	0.023	0.012
0.013	0.012	0.967	0.008
0.014	0.012	0.963	0.011
0.949	0.016	0.016	0.019
0.857	0.020	0.021	0.102
0.148	0.068	0.761	0.023
0.085	0.209	0.101	0.605
>TAATTAVB	ATHB25(ZFHD)/colamp-ATHB25-DAP-Seq(GSE60143)/Homer	6.460338	-148.573440	0	T:3696.0(22.02%),B:5561.6(16.91%),P:1e-64
0.001	0.001	0.001	0.997
0.593	0.001	0.405	0.001
0.997	0.001	0.001	0.001
0.001	0.001	0.001	0.997
0.001	0.001	0.001	0.997
0.997	0.001	0.001	0.001
0.254	0.257	0.326	0.163
0.150	0.246	0.280	0.323
>CCCACGTGCT	Pho2(bHLH)/Yeast-Pho2-ChIP-Seq(GSE29506)/Homer	6.967668	-145.670735	0	T:1694.0(10.09%),B:2178.4(6.62%),P:1e-63
0.116	0.493	0.261	0.129
0.068	0.681	0.152	0.099
0.049	0.879	0.049	0.023
0.862	0.001	0.054	0.083
0.026	0.950	0.023	0.001
0.001	0.001	0.997	0.001
0.028	0.026	0.023	0.923
0.075	0.001	0.923	0.001
0.109	0.696	0.096	0.099
0.063	0.194	0.143	0.600
>RGCAATNAAA	Hoxa9(Homeobox)/ChickenMSG-Hoxa9.Flag-ChIP-Seq(GSE86088)/Homer	5.524185	-143.137338	0	T:7455.0(44.41%),B:12526.9(38.10%),P:1e-62
0.348	0.042	0.423	0.186
0.109	0.304	0.500	0.087
0.070	0.725	0.015	0.190
0.536	0.355	0.001	0.108
0.794	0.130	0.075	0.001
0.001	0.001	0.002	0.996
0.329	0.252	0.236	0.182
0.906	0.022	0.019	0.053
0.733	0.133	0.133	0.001
0.407	0.217	0.211	0.165
>GGTTGCCATGGCAA	X-box(HTH)/NPC-H3K4me1-ChIP-Seq(GSE16256)/Homer	9.021106	-143.002769	0	T:791.0(4.71%),B:811.6(2.47%),P:1e-62
0.170	0.071	0.470	0.290
0.036	0.018	0.921	0.025
0.009	0.051	0.016	0.924
0.055	0.057	0.023	0.865
0.139	0.057	0.591	0.213
0.005	0.862	0.025	0.108
0.007	0.869	0.001	0.123
0.870	0.053	0.011	0.066
0.073	0.012	0.063	0.852
0.120	0.001	0.876	0.003
0.096	0.027	0.873	0.004
0.219	0.541	0.076	0.164
0.789	0.024	0.126	0.061
0.892	0.031	0.054	0.023
>ATGACGTCATCN	JunD(bZIP)/K562-JunD-ChIP-Seq/Homer	8.840059	-517.765724	0	T:1570.0(9.35%),B:1244.3(3.78%),P:1e-224
0.636	0.078	0.276	0.010
0.001	0.001	0.001	0.997
0.001	0.001	0.981	0.017
0.994	0.001	0.004	0.001
0.001	0.785	0.041	0.173
0.165	0.034	0.800	0.001
0.001	0.003	0.001	0.995
0.016	0.982	0.001	0.001
0.997	0.001	0.001	0.001
0.009	0.282	0.080	0.629
0.134	0.529	0.131	0.206
0.281	0.254	0.256	0.209
>SCTGTCAVTCAV	Pknox1(Homeobox)/ES-Prep1-ChIP-Seq(GSE63282)/Homer	8.299624	-142.617035	0	T:1069.0(6.37%),B:1216.0(3.70%),P:1e-61
0.170	0.363	0.368	0.100
0.107	0.572	0.163	0.158
0.023	0.137	0.001	0.839
0.001	0.001	0.997	0.001
0.001	0.321	0.001	0.677
0.001	0.997	0.001	0.001
0.927	0.071	0.001	0.001
0.405	0.335	0.260	0.001
0.001	0.001	0.001	0.997
0.001	0.997	0.001	0.001
0.922	0.013	0.001	0.064
0.317	0.282	0.275	0.126
>SCCTAGCAACAG	Rfx5(HTH)/GM12878-Rfx5-ChIP-Seq(GSE31477)/Homer	8.122069	-142.142607	0	T:1299.0(7.74%),B:1567.2(4.77%),P:1e-61
0.123	0.392	0.293	0.191
0.020	0.854	0.020	0.106
0.299	0.486	0.010	0.204
0.001	0.212	0.001	0.786
0.611	0.010	0.378	0.001
0.007	0.001	0.991	0.001
0.079	0.672	0.001	0.248
0.875	0.001	0.104	0.020
0.981	0.017	0.001	0.001
0.001	0.997	0.001	0.001
0.453	0.213	0.082	0.253
0.231	0.176	0.448	0.145
>GGCGGGAAAH	E2F4(E2F)/K562-E2F4-ChIP-Seq(GSE31477)/Homer	6.580958	-141.621285	0	T:2488.0(14.82%),B:3505.5(10.66%),P:1e-61
0.173	0.303	0.508	0.016
0.015	0.051	0.933	0.001
0.032	0.966	0.001	0.001
0.001	0.153	0.845	0.001
0.009	0.323	0.667	0.001
0.103	0.150	0.698	0.049
0.815	0.079	0.036	0.070
0.719	0.073	0.122	0.086
0.550	0.101	0.165	0.184
0.260	0.264	0.087	0.389
>TRTTTACTTW	FOXM1(Forkhead)/MCF7-FOXM1-ChIP-Seq(GSE72977)/Homer	7.163997	-140.367934	0	T:3229.0(19.24%),B:4785.1(14.55%),P:1e-60
0.022	0.024	0.033	0.921
0.478	0.001	0.520	0.001
0.001	0.053	0.001	0.945
0.001	0.001	0.100	0.898
0.001	0.001	0.241	0.757
0.617	0.001	0.381	0.001
0.015	0.793	0.022	0.170
0.132	0.296	0.001	0.571
0.027	0.296	0.129	0.548
0.517	0.036	0.043	0.404
>WWTGGCGCCAWWWNN	E2FA(E2FDP)/colamp-E2FA-DAP-Seq(GSE60143)/Homer	5.699847	-139.414926	0	T:2843.0(16.94%),B:4121.4(12.53%),P:1e-60
0.319	0.141	0.176	0.364
0.323	0.127	0.180	0.370
0.267	0.092	0.204	0.438
0.191	0.286	0.492	0.032
0.002	0.167	0.824	0.007
0.018	0.953	0.001	0.028
0.023	0.001	0.940	0.036
0.009	0.822	0.167	0.002
0.024	0.492	0.276	0.208
0.426	0.215	0.091	0.267
0.365	0.183	0.120	0.332
0.360	0.170	0.145	0.325
0.356	0.165	0.198	0.282
0.266	0.227	0.181	0.326
0.267	0.226	0.206	0.301
>AAGGTGTKAA	Tbr1(T-box)/Cortex-Tbr1-ChIP-Seq(GSE71384)/Homer	6.121532	-136.139156	0	T:4400.0(26.21%),B:6890.1(20.95%),P:1e-59
0.561	0.122	0.164	0.153
0.642	0.057	0.184	0.117
0.163	0.063	0.502	0.272
0.013	0.276	0.660	0.051
0.036	0.101	0.057	0.806
0.001	0.010	0.988	0.001
0.101	0.273	0.052	0.574
0.053	0.031	0.492	0.424
0.954	0.001	0.036	0.009
0.670	0.137	0.072	0.121
>CCATATATGGNM	CArG(MADS)/PUER-Srf-ChIP-Seq(Sullivan_et_al.)/Homer	6.911457	-134.889696	0	T:1109.0(6.61%),B:1297.1(3.94%),P:1e-58
0.001	0.995	0.003	0.001
0.001	0.947	0.001	0.051
0.557	0.037	0.004	0.402
0.288	0.014	0.017	0.681
0.786	0.013	0.041	0.160
0.170	0.048	0.012	0.770
0.693	0.017	0.012	0.278
0.405	0.003	0.017	0.575
0.060	0.001	0.938	0.001
0.003	0.001	0.993	0.003
0.266	0.302	0.230	0.202
0.413	0.341	0.104	0.142
>ACTTCCKGKT	Elf4(ETS)/BMDM-Elf4-ChIP-Seq(GSE88699)/Homer	6.935291	-131.743128	0	T:2580.0(15.37%),B:3708.0(11.28%),P:1e-57
0.649	0.063	0.194	0.094
0.017	0.819	0.067	0.097
0.020	0.014	0.016	0.950
0.008	0.027	0.022	0.943
0.014	0.952	0.018	0.016
0.011	0.969	0.010	0.010
0.018	0.076	0.443	0.463
0.064	0.279	0.520	0.137
0.208	0.198	0.233	0.360
0.230	0.151	0.091	0.528
>ANTTMRCASBNNNGTGYKAAN	Brachyury(T-box)/Mesoendoderm-Brachyury-ChIP-exo(GSE54963)/Homer	7.371120	-131.555683	0	T:1056.0(6.29%),B:1226.7(3.73%),P:1e-57
0.402	0.156	0.211	0.231
0.256	0.196	0.221	0.326
0.090	0.251	0.086	0.573
0.020	0.110	0.001	0.869
0.352	0.402	0.166	0.080
0.442	0.065	0.347	0.146
0.001	0.969	0.020	0.010
0.859	0.001	0.085	0.055
0.105	0.482	0.337	0.075
0.171	0.332	0.221	0.276
0.201	0.221	0.241	0.337
0.347	0.221	0.226	0.206
0.231	0.196	0.342	0.231
0.116	0.292	0.502	0.090
0.055	0.070	0.030	0.845
0.001	0.025	0.959	0.015
0.161	0.367	0.055	0.417
0.080	0.196	0.352	0.372
0.904	0.001	0.070	0.025
0.603	0.101	0.206	0.090
0.261	0.236	0.246	0.256
>CTGTTTAC	Foxo1(Forkhead)/RAW-Foxo1-ChIP-Seq(Fan_et_al.)/Homer	6.164667	-131.198074	0	T:5539.0(33.00%),B:9008.0(27.39%),P:1e-56
0.050	0.582	0.184	0.184
0.001	0.001	0.001	0.997
0.001	0.001	0.997	0.001
0.001	0.117	0.001	0.881
0.001	0.001	0.001	0.997
0.001	0.001	0.183	0.815
0.769	0.175	0.001	0.055
0.001	0.897	0.001	0.101
>CCATTGTTYB	Sox17(HMG)/Endoderm-Sox17-ChIP-Seq(GSE61475)/Homer	6.824540	-501.284097	0	T:3427.0(20.42%),B:3900.5(11.86%),P:1e-217
0.063	0.642	0.160	0.135
0.085	0.707	0.043	0.165
0.797	0.025	0.032	0.146
0.023	0.039	0.029	0.909
0.025	0.024	0.041	0.910
0.029	0.044	0.893	0.034
0.065	0.038	0.035	0.862
0.073	0.214	0.134	0.579
0.158	0.361	0.093	0.388
0.106	0.239	0.339	0.316
>WTTTCSCGCC	DEL2(E2FDP)/col-DEL2-DAP-Seq(GSE60143)/Homer	6.886213	-128.594675	0	T:1910.0(11.38%),B:2594.7(7.89%),P:1e-55
0.293	0.147	0.126	0.434
0.235	0.150	0.074	0.541
0.045	0.053	0.001	0.901
0.072	0.023	0.021	0.884
0.105	0.554	0.254	0.087
0.028	0.532	0.411	0.029
0.078	0.799	0.032	0.091
0.050	0.001	0.860	0.089
0.001	0.891	0.001	0.107
0.068	0.597	0.165	0.170
>VTGACGTC	TGA9(bZIP)/colamp-TGA9-DAP-Seq(GSE60143)/Homer	6.010553	-125.624764	0	T:6344.0(37.79%),B:10550.3(32.08%),P:1e-54
0.342	0.266	0.377	0.015
0.031	0.011	0.005	0.953
0.001	0.021	0.830	0.148
0.943	0.001	0.006	0.050
0.001	0.761	0.001	0.237
0.193	0.001	0.805	0.001
0.113	0.039	0.001	0.847
0.287	0.515	0.151	0.047
>NNAYTTCCTGHN	Etv2(ETS)/ES-ER71-ChIP-Seq(GSE59402)/Homer(0.967)	7.213759	-125.012123	0	T:2220.0(13.23%),B:3127.2(9.51%),P:1e-54
0.213	0.301	0.256	0.230
0.170	0.305	0.235	0.290
0.459	0.136	0.266	0.139
0.023	0.475	0.096	0.406
0.273	0.001	0.016	0.710
0.001	0.001	0.001	0.997
0.001	0.997	0.001	0.001
0.001	0.997	0.001	0.001
0.022	0.022	0.378	0.578
0.054	0.241	0.503	0.202
0.214	0.278	0.171	0.336
0.157	0.274	0.275	0.295
>ATGAATATTCATGAG	OCT:OCT(POU,Homeobox)/NPC-Brn1-ChIP-Seq(GSE35496)/Homer	12.318386	-121.330668	0	T:114.0(0.68%),B:34.4(0.10%),P:1e-52
0.794	0.093	0.019	0.094
0.001	0.001	0.001	0.997
0.150	0.019	0.812	0.019
0.714	0.284	0.001	0.001
0.980	0.001	0.001	0.018
0.001	0.001	0.001	0.997
0.997	0.001	0.001	0.001
0.149	0.001	0.001	0.849
0.187	0.001	0.262	0.550
0.001	0.864	0.037	0.098
0.997	0.001	0.001	0.001
0.019	0.019	0.019	0.943
0.209	0.074	0.526	0.191
0.603	0.093	0.191	0.113
0.131	0.205	0.511	0.153
>SCTGTCAMTCAN	Pbx3(Homeobox)/GM12878-PBX3-ChIP-Seq(GSE32465)/Homer	8.248480	-120.686418	0	T:1032.0(6.15%),B:1220.8(3.71%),P:1e-52
0.145	0.386	0.366	0.103
0.108	0.733	0.116	0.043
0.042	0.051	0.001	0.906
0.010	0.001	0.988	0.001
0.001	0.201	0.001	0.797
0.001	0.997	0.001	0.001
0.914	0.050	0.001	0.035
0.417	0.379	0.180	0.024
0.001	0.001	0.001	0.997
0.001	0.996	0.002	0.001
0.880	0.035	0.001	0.084
0.314	0.265	0.223	0.198
>ARGTTACGTRTN	NAP(NAC)/col-NAP-DAP-Seq(GSE60143)/Homer	5.235478	-120.052430	0	T:5661.0(33.72%),B:9313.3(28.32%),P:1e-52
0.457	0.166	0.107	0.270
0.483	0.057	0.347	0.113
0.303	0.086	0.471	0.141
0.220	0.001	0.001	0.778
0.026	0.001	0.264	0.709
0.640	0.114	0.223	0.023
0.001	0.997	0.001	0.001
0.001	0.001	0.997	0.001
0.001	0.001	0.001	0.997
0.391	0.129	0.467	0.012
0.368	0.105	0.007	0.520
0.316	0.216	0.196	0.272
>AGGTGTCA	Tbx5(T-box)/HL1-Tbx5.biotin-ChIP-Seq(GSE21529)/Homer	5.412312	-116.015908	0	T:8243.0(49.11%),B:14253.7(43.35%),P:1e-50
0.785	0.002	0.139	0.074
0.168	0.021	0.777	0.034
0.002	0.143	0.841	0.014
0.002	0.083	0.002	0.913
0.002	0.002	0.994	0.002
0.159	0.226	0.066	0.549
0.016	0.494	0.231	0.259
0.718	0.022	0.133	0.127
>NVCACGTG	NPAS(bHLH)/Liver-NPAS-ChIP-Seq(GSE39860)/Homer	5.413160	-114.420034	0	T:5697.0(33.94%),B:9422.8(28.66%),P:1e-49
0.265	0.165	0.260	0.310
0.334	0.295	0.270	0.101
0.081	0.896	0.009	0.014
0.951	0.011	0.015	0.023
0.001	0.930	0.001	0.068
0.063	0.001	0.935	0.001
0.014	0.017	0.012	0.957
0.014	0.001	0.969	0.016
>ATTAACACCT	Eomes(T-box)/H9-Eomes-ChIP-Seq(GSE26097)/Homer	5.436848	-114.144824	0	T:5811.0(34.62%),B:9637.9(29.31%),P:1e-49
0.463	0.190	0.149	0.198
0.038	0.063	0.016	0.883
0.006	0.028	0.001	0.965
0.572	0.342	0.047	0.039
0.563	0.018	0.149	0.270
0.001	0.996	0.001	0.002
0.947	0.008	0.008	0.037
0.026	0.856	0.117	0.001
0.093	0.695	0.017	0.195
0.096	0.117	0.007	0.780
>GSCTGTCACTCA	PBX1(Homeobox)/MCF7-PBX1-ChIP-Seq(GSE28007)/Homer	8.655388	-113.545098	0	T:449.0(2.67%),B:401.4(1.22%),P:1e-49
0.185	0.033	0.686	0.096
0.008	0.534	0.428	0.030
0.001	0.988	0.010	0.001
0.022	0.001	0.001	0.976
0.001	0.001	0.997	0.001
0.003	0.074	0.001	0.922
0.001	0.996	0.002	0.001
0.981	0.002	0.001	0.016
0.284	0.495	0.216	0.004
0.001	0.016	0.014	0.969
0.002	0.994	0.003	0.001
0.979	0.002	0.001	0.018
>RAACAATGGN	Sox15(HMG)/CPA-Sox15-ChIP-Seq(GSE62909)/Homer	7.122314	-497.000655	0	T:4054.0(24.15%),B:4899.3(14.90%),P:1e-215
0.473	0.018	0.439	0.071
0.540	0.094	0.315	0.051
0.997	0.001	0.001	0.001
0.001	0.888	0.110	0.001
0.997	0.001	0.001	0.001
0.978	0.001	0.001	0.020
0.267	0.001	0.015	0.717
0.266	0.021	0.686	0.027
0.224	0.108	0.667	0.001
0.209	0.312	0.174	0.306
>NVCACCTGBN	E2A(bHLH),near_PU.1/Bcell-PU.1-ChIP-Seq(GSE21512)/Homer	7.417520	-112.329671	0	T:4557.0(27.15%),B:7331.6(22.30%),P:1e-48
0.218	0.303	0.259	0.220
0.316	0.261	0.257	0.166
0.001	0.997	0.001	0.001
0.997	0.001	0.001	0.001
0.001	0.997	0.001	0.001
0.001	0.997	0.001	0.001
0.001	0.001	0.001	0.997
0.001	0.001	0.997	0.001
0.135	0.370	0.251	0.244
0.279	0.268	0.213	0.240
>BTKGGCGGGAAA	E2F3(E2F)/MEF-E2F3-ChIP-Seq(GSE71376)/Homer	6.827446	-111.344767	0	T:2150.0(12.81%),B:3072.9(9.34%),P:1e-48
0.045	0.269	0.367	0.319
0.144	0.150	0.166	0.540
0.163	0.127	0.358	0.352
0.013	0.159	0.807	0.021
0.001	0.032	0.966	0.001
0.069	0.909	0.021	0.001
0.001	0.001	0.997	0.001
0.001	0.164	0.834	0.001
0.021	0.090	0.868	0.021
0.845	0.099	0.035	0.021
0.655	0.001	0.180	0.164
0.413	0.172	0.172	0.243
>KGTTGCCATGGCAA	Rfx1(HTH)/NPC-H3K4me1-ChIP-Seq(GSE16256)/Homer	8.058432	-110.901922	0	T:1087.0(6.48%),B:1334.5(4.06%),P:1e-48
0.139	0.180	0.397	0.284
0.023	0.004	0.972	0.001
0.005	0.085	0.022	0.888
0.048	0.191	0.025	0.736
0.107	0.075	0.670	0.148
0.001	0.930	0.006	0.063
0.001	0.893	0.001	0.105
0.827	0.070	0.031	0.072
0.081	0.036	0.080	0.803
0.093	0.001	0.905	0.001
0.066	0.007	0.925	0.002
0.163	0.599	0.095	0.143
0.672	0.025	0.257	0.046
0.844	0.047	0.098	0.011
>CACGTGCC	IBL1(bHLH)/Seedling-IBL1-ChIP-Seq(GSE51120)/Homer	5.143172	-109.180156	0	T:6054.0(36.07%),B:10131.8(30.81%),P:1e-47
0.076	0.818	0.039	0.067
0.783	0.064	0.119	0.034
0.015	0.860	0.035	0.090
0.059	0.053	0.838	0.050
0.060	0.189	0.069	0.682
0.052	0.027	0.903	0.018
0.179	0.494	0.142	0.185
0.107	0.627	0.137	0.129
>VCAGGTRDRY	ZEB1(Zf)/PDAC-ZEB1-ChIP-Seq(GSE64557)/Homer	5.941413	-108.449449	0	T:5850.0(34.85%),B:9754.3(29.66%),P:1e-47
0.371	0.355	0.244	0.030
0.010	0.988	0.001	0.001
0.997	0.001	0.001	0.001
0.001	0.009	0.989	0.001
0.001	0.001	0.996	0.002
0.001	0.001	0.001	0.997
0.469	0.001	0.529	0.001
0.279	0.150	0.230	0.340
0.399	0.208	0.269	0.124
0.046	0.382	0.220	0.352
>DGCACACGTG	MNT(bHLH)/HepG2-MNT-ChIP-Seq(Encode)/Homer	4.967577	-105.003967	0	T:3559.0(21.20%),B:5573.9(16.95%),P:1e-45
0.330	0.105	0.302	0.263
0.263	0.178	0.435	0.124
0.243	0.522	0.043	0.192
0.782	0.178	0.039	0.001
0.001	0.997	0.001	0.001
0.997	0.001	0.001	0.001
0.001	0.725	0.001	0.273
0.001	0.001	0.997	0.001
0.001	0.001	0.001	0.997
0.001	0.001	0.997	0.001
>NRYTTCCGGH	Fli1(ETS)/CD8-FLI-ChIP-Seq(GSE20898)/Homer	5.897289	-103.902452	0	T:3623.0(21.58%),B:5695.9(17.32%),P:1e-45
0.186	0.329	0.237	0.249
0.395	0.129	0.326	0.150
0.073	0.421	0.134	0.372
0.246	0.029	0.095	0.630
0.070	0.009	0.078	0.843
0.030	0.880	0.001	0.089
0.001	0.941	0.030	0.028
0.063	0.095	0.565	0.277
0.101	0.258	0.460	0.181
0.220	0.295	0.131	0.355
>AGGVNCCTTTGT	Sox9(HMG)/Limb-SOX9-ChIP-Seq(GSE73225)/Homer	7.192449	-103.434134	0	T:2320.0(13.82%),B:3402.1(10.35%),P:1e-44
0.565	0.002	0.193	0.240
0.264	0.024	0.593	0.119
0.317	0.146	0.478	0.059
0.274	0.232	0.366	0.128
0.150	0.299	0.267	0.284
0.061	0.439	0.267	0.234
0.001	0.821	0.015	0.163
0.352	0.127	0.001	0.520
0.001	0.123	0.090	0.786
0.001	0.001	0.001	0.997
0.006	0.079	0.903	0.012
0.028	0.001	0.006	0.965
>ACVAGGAAGT	ELF5(ETS)/T47D-ELF5-ChIP-Seq(GSE30407)/Homer	6.854302	-99.708923	0	T:1926.0(11.47%),B:2749.0(8.36%),P:1e-43
0.891	0.009	0.005	0.095
0.125	0.478	0.139	0.258
0.270	0.345	0.376	0.008
0.611	0.333	0.048	0.008
0.006	0.021	0.967	0.006
0.025	0.012	0.952	0.011
0.974	0.010	0.005	0.011
0.982	0.007	0.010	0.001
0.082	0.025	0.889	0.004
0.003	0.089	0.028	0.880
>CCACGTGGNH	PIF7(bHLH)/col-PIF7-DAP-Seq(GSE60143)/Homer	7.639129	-94.737307	0	T:799.0(4.76%),B:940.9(2.86%),P:1e-41
0.150	0.537	0.167	0.146
0.012	0.898	0.051	0.039
0.866	0.012	0.046	0.076
0.039	0.879	0.040	0.042
0.063	0.025	0.856	0.056
0.038	0.041	0.024	0.897
0.038	0.071	0.863	0.028
0.169	0.161	0.552	0.118
0.221	0.231	0.226	0.322
0.332	0.235	0.156	0.278
>ATTTGCATAACAATG	OCT4-SOX2-TCF-NANOG(POU,Homeobox,HMG)/mES-Oct4-ChIP-Seq(GSE11431)/Homer	8.751420	-496.156414	0	T:1225.0(7.30%),B:858.8(2.61%),P:1e-215
0.768	0.081	0.045	0.106
0.023	0.012	0.003	0.962
0.029	0.102	0.014	0.855
0.190	0.008	0.007	0.795
0.162	0.089	0.727	0.022
0.085	0.909	0.001	0.005
0.974	0.010	0.001	0.015
0.081	0.020	0.004	0.895
0.537	0.103	0.186	0.174
0.624	0.056	0.012	0.308
0.127	0.595	0.177	0.101
0.934	0.018	0.010	0.038
0.924	0.015	0.031	0.030
0.398	0.012	0.038	0.552
0.222	0.053	0.644	0.081
>GGCGGGAARN	E2F6(E2F)/Hela-E2F6-ChIP-Seq(GSE31477)/Homer	7.148914	-93.805221	0	T:1572.0(9.36%),B:2181.1(6.63%),P:1e-40
0.254	0.262	0.434	0.051
0.034	0.040	0.922	0.004
0.137	0.732	0.027	0.104
0.010	0.142	0.819	0.029
0.060	0.061	0.768	0.111
0.044	0.063	0.867	0.026
0.937	0.012	0.050	0.001
0.617	0.046	0.262	0.075
0.372	0.175	0.289	0.164
0.200	0.257	0.300	0.243
>MAATCACTGC	Gfi1b(Zf)/HPC7-Gfi1b-ChIP-Seq(GSE22178)/Homer	6.768352	-90.045029	0	T:1769.0(10.54%),B:2529.0(7.69%),P:1e-39
0.430	0.389	0.102	0.078
0.997	0.001	0.001	0.001
0.990	0.008	0.001	0.001
0.001	0.031	0.022	0.946
0.001	0.997	0.001	0.001
0.567	0.019	0.001	0.413
0.018	0.724	0.257	0.001
0.393	0.001	0.053	0.553
0.003	0.001	0.995	0.001
0.018	0.890	0.001	0.091
>ASWTCCTGBT	SPDEF(ETS)/VCaP-SPDEF-ChIP-Seq(SRA014231)/Homer	6.871950	-85.433477	0	T:2751.0(16.39%),B:4259.2(12.95%),P:1e-37
0.625	0.001	0.373	0.001
0.072	0.460	0.316	0.152
0.569	0.001	0.001	0.429
0.001	0.001	0.001	0.997
0.001	0.997	0.001	0.001
0.001	0.997	0.001	0.001
0.001	0.001	0.361	0.637
0.001	0.001	0.916	0.082
0.046	0.286	0.389	0.278
0.303	0.071	0.001	0.625
>ACAGGAAGTG	ERG(ETS)/VCaP-ERG-ChIP-Seq(GSE14097)/Homer	6.433411	-81.958357	0	T:3300.0(19.66%),B:5264.3(16.01%),P:1e-35
0.535	0.119	0.250	0.096
0.050	0.877	0.072	0.001
0.810	0.188	0.001	0.001
0.001	0.001	0.997	0.001
0.001	0.001	0.997	0.001
0.997	0.001	0.001	0.001
0.964	0.001	0.001	0.034
0.330	0.001	0.668	0.001
0.034	0.272	0.062	0.632
0.267	0.160	0.437	0.136
>SNGCACCTGCHS	Slug(Zf)/Mesoderm-Snai2-ChIP-Seq(GSE61475)/Homer	7.262097	-81.340267	0	T:2004.0(11.94%),B:2976.3(9.05%),P:1e-35
0.167	0.311	0.359	0.164
0.264	0.211	0.310	0.214
0.197	0.294	0.508	0.001
0.001	0.997	0.001	0.001
0.997	0.001	0.001	0.001
0.001	0.997	0.001	0.001
0.001	0.997	0.001	0.001
0.001	0.001	0.001	0.997
0.001	0.001	0.997	0.001
0.001	0.821	0.001	0.177
0.211	0.341	0.113	0.335
0.165	0.395	0.360	0.080
>NNNNNNCACGTGNNN	At4g36780(BZR)/col-At4g36780-DAP-Seq(GSE60143)/Homer	7.277394	-79.030196	0	T:1358.0(8.09%),B:1891.6(5.75%),P:1e-34
0.255	0.227	0.242	0.275
0.321	0.201	0.219	0.259
0.280	0.195	0.231	0.294
0.254	0.208	0.231	0.306
0.194	0.319	0.226	0.262
0.319	0.185	0.292	0.205
0.042	0.876	0.034	0.048
0.965	0.002	0.017	0.016
0.019	0.890	0.011	0.080
0.080	0.011	0.889	0.020
0.036	0.008	0.004	0.952
0.077	0.010	0.886	0.027
0.201	0.284	0.185	0.330
0.283	0.221	0.319	0.178
0.286	0.226	0.212	0.276
>NCGTTGACTWWD	WRKY6(WRKY)/colamp-WRKY6-DAP-Seq(GSE60143)/Homer	6.909332	-77.746641	0	T:3066.0(18.27%),B:4873.2(14.82%),P:1e-33
0.244	0.233	0.225	0.298
0.182	0.507	0.160	0.151
0.105	0.025	0.633	0.237
0.002	0.016	0.001	0.981
0.006	0.004	0.007	0.983
0.002	0.001	0.993	0.004
0.993	0.003	0.003	0.001
0.009	0.988	0.001	0.002
0.036	0.379	0.032	0.553
0.346	0.180	0.139	0.335
0.304	0.139	0.185	0.372
0.245	0.149	0.240	0.367
>RGTTRCGTRW	NAM(NAC)/col-NAM-DAP-Seq(GSE60143)/Homer	5.291908	-77.428521	0	T:6185.0(36.85%),B:10654.9(32.40%),P:1e-33
0.420	0.085	0.412	0.082
0.335	0.104	0.510	0.051
0.204	0.001	0.001	0.794
0.022	0.013	0.262	0.703
0.455	0.217	0.315	0.013
0.001	0.997	0.001	0.001
0.001	0.001	0.997	0.001
0.001	0.001	0.001	0.997
0.356	0.136	0.444	0.064
0.323	0.186	0.023	0.468
>AACAGCTG	MyoG(bHLH)/C2C12-MyoG-ChIP-Seq(GSE36024)/Homer	6.587944	-74.347998	0	T:3009.0(17.93%),B:4795.5(14.58%),P:1e-32
0.572	0.131	0.282	0.015
0.741	0.046	0.212	0.001
0.001	0.997	0.001	0.001
0.997	0.001	0.001	0.001
0.004	0.001	0.994	0.001
0.010	0.927	0.054	0.009
0.001	0.001	0.001	0.997
0.001	0.001	0.997	0.001
>NCGTTGACTWWK	WRKY31(WRKY)/colamp-WRKY31-DAP-Seq(GSE60143)/Homer	7.139092	-70.989058	0	T:2464.0(14.68%),B:3845.2(11.69%),P:1e-30
0.292	0.237	0.260	0.211
0.187	0.528	0.126	0.159
0.102	0.019	0.657	0.222
0.001	0.023	0.001	0.975
0.001	0.004	0.012	0.983
0.004	0.001	0.987	0.008
0.995	0.003	0.001	0.001
0.022	0.970	0.001	0.007
0.022	0.372	0.028	0.578
0.379	0.165	0.139	0.317
0.307	0.141	0.179	0.373
0.230	0.138	0.244	0.387
>TWVTCACGTGAB	BIM3(bHLH)/col-BIM3-DAP-Seq(GSE60143)/Homer	7.664068	-495.542911	0	T:1279.0(7.62%),B:921.7(2.80%),P:1e-215
0.164	0.179	0.250	0.407
0.397	0.129	0.192	0.282
0.312	0.205	0.340	0.143
0.087	0.100	0.226	0.587
0.027	0.864	0.068	0.041
0.897	0.014	0.048	0.041
0.041	0.925	0.020	0.014
0.054	0.014	0.891	0.041
0.034	0.027	0.034	0.905
0.054	0.054	0.858	0.034
0.556	0.233	0.098	0.113
0.102	0.373	0.244	0.281
>RACAGCTGTTBH	HLH-1(bHLH)/cElegans-Embryo-HLH1-ChIP-Seq(modEncode)/Homer	7.095607	-70.808252	0	T:2674.0(15.93%),B:4220.1(12.83%),P:1e-30
0.503	0.111	0.385	0.001
0.479	0.148	0.182	0.191
0.001	0.997	0.001	0.001
0.997	0.001	0.001	0.001
0.271	0.129	0.468	0.132
0.082	0.537	0.131	0.250
0.041	0.001	0.001	0.957
0.001	0.001	0.997	0.001
0.137	0.213	0.133	0.517
0.001	0.377	0.034	0.588
0.164	0.235	0.335	0.266
0.211	0.247	0.186	0.356
>ATGAATWATTCATGA	OCT:OCT(POU,Homeobox,IR1)/NPC-Brn2-ChIP-Seq(GSE35496)/Homer	10.783794	-68.214981	0	T:184.0(1.10%),B:136.2(0.41%),P:1e-29
0.849	0.072	0.033	0.046
0.001	0.001	0.012	0.986
0.059	0.026	0.889	0.026
0.574	0.344	0.026	0.056
0.891	0.020	0.026	0.063
0.052	0.013	0.007	0.928
0.513	0.013	0.033	0.441
0.973	0.001	0.001	0.025
0.033	0.026	0.007	0.934
0.066	0.013	0.331	0.590
0.020	0.897	0.020	0.063
0.992	0.001	0.001	0.006
0.046	0.039	0.046	0.869
0.152	0.105	0.610	0.133
0.500	0.100	0.216	0.184
>NNTGTGGATTSS	Foxh1(Forkhead)/hESC-FOXH1-ChIP-Seq(GSE29422)/Homer	7.151234	-66.539235	0	T:2123.0(12.65%),B:3272.9(9.95%),P:1e-28
0.259	0.191	0.278	0.272
0.241	0.285	0.184	0.291
0.176	0.105	0.064	0.655
0.001	0.001	0.997	0.001
0.001	0.114	0.001	0.884
0.001	0.001	0.809	0.189
0.001	0.001	0.702	0.296
0.997	0.001	0.001	0.001
0.138	0.040	0.021	0.801
0.001	0.051	0.001	0.947
0.166	0.325	0.337	0.172
0.187	0.287	0.381	0.144
>NWGGGTGTGGCY	EKLF(Zf)/Erythrocyte-Klf1-ChIP-Seq(GSE20478)/Homer	9.250875	-66.467337	0	T:512.0(3.05%),B:587.7(1.79%),P:1e-28
0.268	0.306	0.230	0.195
0.402	0.001	0.051	0.546
0.001	0.001	0.997	0.001
0.001	0.001	0.997	0.001
0.001	0.001	0.997	0.001
0.035	0.049	0.001	0.915
0.001	0.001	0.997	0.001
0.001	0.001	0.155	0.843
0.001	0.001	0.997	0.001
0.047	0.054	0.782	0.117
0.039	0.629	0.024	0.308
0.168	0.411	0.067	0.354
>CGTTGACTWW	WRKY24(WRKY)/colamp-WRKY24-DAP-Seq(GSE60143)/Homer	6.046160	-66.107921	0	T:2951.0(17.58%),B:4752.9(14.45%),P:1e-28
0.061	0.635	0.120	0.184
0.180	0.001	0.738	0.081
0.001	0.001	0.001	0.997
0.001	0.001	0.001	0.997
0.001	0.001	0.997	0.001
0.997	0.001	0.001	0.001
0.001	0.997	0.001	0.001
0.001	0.386	0.001	0.612
0.475	0.112	0.074	0.339
0.385	0.142	0.075	0.399
>VACAGGAAAT	EWS:FLI1-fusion(ETS)/SK_N_MC-EWS:FLI1-ChIP-Seq(SRA014231)/Homer	4.875418	-64.288448	0	T:1544.0(9.20%),B:2279.5(6.93%),P:1e-27
0.356	0.230	0.227	0.187
0.638	0.001	0.201	0.160
0.001	0.997	0.001	0.001
0.802	0.196	0.001	0.001
0.001	0.001	0.997	0.001
0.001	0.001	0.997	0.001
0.997	0.001	0.001	0.001
0.997	0.001	0.001	0.001
0.644	0.001	0.354	0.001
0.001	0.309	0.001	0.689
>CAAAGGTCAG	Erra(NR)/HepG2-Erra-ChIP-Seq(GSE31477)/Homer	5.749423	-63.877640	0	T:4971.0(29.61%),B:8496.5(25.84%),P:1e-27
0.023	0.791	0.047	0.139
0.603	0.358	0.028	0.011
0.682	0.021	0.288	0.009
0.877	0.001	0.118	0.004
0.001	0.001	0.997	0.001
0.015	0.011	0.815	0.159
0.025	0.139	0.176	0.660
0.001	0.985	0.010	0.004
0.971	0.013	0.008	0.008
0.149	0.267	0.491	0.094
>TKNTCAGGTG	NGA4(ABI3VP1)/col-NGA4-DAP-Seq(GSE60143)/Homer	5.583747	-63.363394	0	T:7285.0(43.40%),B:12904.6(39.24%),P:1e-27
0.178	0.258	0.074	0.490
0.048	0.187	0.357	0.408
0.261	0.179	0.259	0.301
0.079	0.210	0.181	0.530
0.001	0.997	0.001	0.001
0.997	0.001	0.001	0.001
0.001	0.001	0.997	0.001
0.001	0.001	0.997	0.001
0.071	0.015	0.015	0.899
0.228	0.001	0.610	0.161
>GKTAATGR	Nkx6.1(Homeobox)/Islet-Nkx6.1-ChIP-Seq(GSE40975)/Homer	4.633069	-63.361084	0	T:7327.0(43.65%),B:12985.8(39.49%),P:1e-27
0.158	0.185	0.421	0.236
0.180	0.063	0.306	0.451
0.001	0.001	0.001	0.997
0.997	0.001	0.001	0.001
0.997	0.001	0.001	0.001
0.001	0.001	0.001	0.997
0.001	0.099	0.562	0.338
0.526	0.001	0.472	0.001
>GGGGGTGTGTCC	KLF10(Zf)/HEK293-KLF10.GFP-ChIP-Seq(GSE58341)/Homer	6.719663	-62.453615	0	T:1687.0(10.05%),B:2536.3(7.71%),P:1e-27
0.152	0.060	0.787	0.001
0.075	0.001	0.678	0.246
0.030	0.001	0.939	0.030
0.001	0.001	0.962	0.036
0.001	0.001	0.997	0.001
0.001	0.230	0.001	0.768
0.001	0.001	0.997	0.001
0.001	0.001	0.010	0.988
0.001	0.001	0.997	0.001
0.061	0.001	0.314	0.624
0.056	0.671	0.178	0.095
0.080	0.588	0.098	0.234
>NRRTGACGTCAT	Atf2(bZIP)/3T3L1-Atf2-ChIP-Seq(GSE56872)/Homer	7.098521	-493.846335	0	T:2585.0(15.40%),B:2655.8(8.08%),P:1e-214
0.209	0.287	0.276	0.228
0.239	0.195	0.379	0.188
0.429	0.226	0.283	0.062
0.047	0.025	0.020	0.908
0.016	0.028	0.825	0.131
0.750	0.026	0.105	0.119
0.057	0.569	0.177	0.197
0.206	0.144	0.580	0.070
0.095	0.105	0.044	0.756
0.132	0.798	0.042	0.028
0.890	0.025	0.029	0.056
0.073	0.280	0.215	0.432
>TTSGCGCGAAAA	E2F(E2F)/Hela-CellCycle-Expression/Homer	8.486500	-59.675923	0	T:641.0(3.82%),B:805.7(2.45%),P:1e-25
0.035	0.275	0.114	0.576
0.001	0.169	0.106	0.724
0.035	0.537	0.427	0.001
0.001	0.274	0.724	0.001
0.001	0.997	0.001	0.001
0.001	0.001	0.997	0.001
0.001	0.598	0.400	0.001
0.001	0.239	0.759	0.001
0.882	0.050	0.051	0.017
0.929	0.001	0.069	0.001
0.917	0.017	0.065	0.001
0.530	0.084	0.264	0.122
>CTGTCTGG	Smad2(MAD)/ES-SMAD2-ChIP-Seq(GSE29422)/Homer	6.100686	-59.478402	0	T:5124.0(30.53%),B:8828.7(26.85%),P:1e-25
0.133	0.479	0.205	0.184
0.132	0.336	0.044	0.488
0.001	0.001	0.992	0.006
0.057	0.018	0.060	0.865
0.014	0.951	0.010	0.025
0.010	0.018	0.081	0.891
0.123	0.123	0.743	0.011
0.082	0.282	0.592	0.044
>YCAATWAT	ATHB21(HB)/colamp-ATHB21-DAP-Seq(GSE60143)/Homer	3.398854	-58.792011	0	T:1769.0(10.54%),B:2701.3(8.21%),P:1e-25
0.001	0.466	0.153	0.381
0.001	0.997	0.001	0.001
0.997	0.001	0.001	0.001
0.997	0.001	0.001	0.001
0.001	0.001	0.001	0.997
0.533	0.001	0.001	0.465
0.997	0.001	0.001	0.001
0.001	0.001	0.001	0.997
>TGRCCYTTCR	NLP7(RWPRK)/col-NLP7-DAP-Seq(GSE60143)/Homer	5.857085	-58.767655	0	T:4570.0(27.23%),B:7796.0(23.71%),P:1e-25
0.030	0.233	0.001	0.736
0.101	0.001	0.832	0.066
0.300	0.156	0.386	0.158
0.062	0.887	0.021	0.030
0.027	0.553	0.078	0.342
0.060	0.448	0.053	0.440
0.072	0.116	0.013	0.799
0.064	0.094	0.001	0.841
0.139	0.479	0.247	0.135
0.355	0.144	0.426	0.075
>KBCTACCTGW	Zelda(Zf)/Embryo-zld-ChIP-Seq(GSE65441)/Homer	6.435760	-58.640972	0	T:1865.0(11.11%),B:2870.4(8.73%),P:1e-25
0.077	0.152	0.422	0.349
0.086	0.315	0.356	0.243
0.001	0.888	0.001	0.110
0.001	0.001	0.001	0.997
0.997	0.001	0.001	0.001
0.001	0.997	0.001	0.001
0.001	0.997	0.001	0.001
0.001	0.001	0.001	0.997
0.001	0.001	0.997	0.001
0.381	0.115	0.136	0.368
>TTGAMCTTTG	RARa(NR)/K562-RARa-ChIP-Seq(Encode)/Homer	5.646350	-58.547039	0	T:7158.0(42.64%),B:12714.1(38.66%),P:1e-25
0.129	0.212	0.157	0.502
0.025	0.044	0.028	0.903
0.025	0.024	0.885	0.066
0.690	0.057	0.196	0.057
0.442	0.525	0.001	0.032
0.014	0.888	0.014	0.084
0.004	0.288	0.007	0.701
0.090	0.280	0.141	0.489
0.183	0.128	0.252	0.437
0.221	0.179	0.401	0.199
>GGGGGGGG	Maz(Zf)/HepG2-Maz-ChIP-Seq(GSE31477)/Homer	7.478769	-58.535779	0	T:2840.0(16.92%),B:4611.8(14.03%),P:1e-25
0.009	0.001	0.989	0.001
0.001	0.001	0.997	0.001
0.132	0.082	0.702	0.084
0.190	0.149	0.607	0.054
0.090	0.061	0.848	0.001
0.047	0.058	0.894	0.001
0.042	0.001	0.956	0.001
0.001	0.001	0.997	0.001
>TWCCAWWTWTGG	SOC1(MADS)/Seedling-SOC1-ChIP-Seq(GSE45846)/Homer	7.202191	-58.379099	0	T:1118.0(6.66%),B:1587.2(4.83%),P:1e-25
0.091	0.017	0.099	0.793
0.334	0.115	0.148	0.403
0.098	0.702	0.033	0.167
0.001	0.736	0.001	0.262
0.433	0.257	0.122	0.187
0.391	0.082	0.106	0.420
0.556	0.001	0.032	0.411
0.408	0.016	0.016	0.560
0.313	0.131	0.128	0.428
0.254	0.098	0.131	0.517
0.329	0.001	0.654	0.016
0.007	0.016	0.854	0.123
>GGTCANYTGAGGWCA	THRa(NR)/C17.2-THRa-ChIP-Seq(GSE38347)/Homer	7.772885	-57.509200	0	T:1091.0(6.50%),B:1546.2(4.70%),P:1e-24
0.129	0.001	0.771	0.099
0.055	0.012	0.786	0.147
0.031	0.139	0.259	0.571
0.069	0.667	0.118	0.146
0.723	0.091	0.077	0.109
0.212	0.226	0.219	0.343
0.179	0.377	0.214	0.230
0.059	0.290	0.084	0.567
0.288	0.199	0.449	0.064
0.693	0.001	0.291	0.015
0.001	0.001	0.997	0.001
0.006	0.002	0.957	0.035
0.338	0.171	0.104	0.387
0.063	0.738	0.105	0.094
0.812	0.043	0.053	0.092
>NGTRATTAAK	ATHB33(ZFHD)/col-ATHB33-DAP-Seq(GSE60143)/Homer	6.072353	-56.759811	0	T:3787.0(22.56%),B:6360.1(19.34%),P:1e-24
0.293	0.258	0.210	0.239
0.314	0.094	0.487	0.105
0.001	0.162	0.002	0.835
0.394	0.223	0.377	0.006
0.807	0.097	0.095	0.001
0.006	0.001	0.007	0.986
0.001	0.031	0.001	0.967
0.997	0.001	0.001	0.001
0.513	0.031	0.325	0.131
0.050	0.239	0.286	0.424
>ATGACGTCATCY	c-Jun-CRE(bZIP)/K562-cJun-ChIP-Seq(GSE31477)/Homer	7.337919	-491.531353	0	T:2222.0(13.24%),B:2144.2(6.52%),P:1e-213
0.599	0.118	0.273	0.010
0.003	0.002	0.001	0.994
0.003	0.004	0.955	0.038
0.979	0.002	0.011	0.008
0.020	0.643	0.127	0.210
0.219	0.139	0.610	0.032
0.005	0.011	0.001	0.983
0.028	0.965	0.003	0.004
0.988	0.002	0.002	0.008
0.010	0.272	0.112	0.606
0.063	0.652	0.111	0.174
0.217	0.379	0.174	0.230
>CACGTGTTYCACGTG	bHLH18(bHLH)/col-bHLH18-DAP-Seq(GSE60143)/Homer	9.878392	-54.913669	0	T:191.0(1.14%),B:162.2(0.49%),P:1e-23
0.143	0.714	0.072	0.071
0.524	0.001	0.285	0.190
0.001	0.690	0.001	0.308
0.166	0.001	0.832	0.001
0.190	0.214	0.047	0.549
0.048	0.071	0.571	0.310
0.261	0.048	0.190	0.501
0.285	0.095	0.143	0.477
0.167	0.381	0.024	0.429
0.047	0.951	0.001	0.001
0.928	0.001	0.001	0.070
0.001	0.928	0.001	0.070
0.094	0.001	0.904	0.001
0.001	0.142	0.001	0.856
0.024	0.024	0.904	0.048
>VBSYGTCTGG	Smad4(MAD)/ESC-SMAD4-ChIP-Seq(GSE29422)/Homer	6.429896	-54.877825	0	T:5402.0(32.18%),B:9402.2(28.59%),P:1e-23
0.225	0.237	0.359	0.179
0.161	0.319	0.330	0.191
0.175	0.366	0.288	0.171
0.097	0.468	0.001	0.433
0.001	0.001	0.997	0.001
0.001	0.001	0.001	0.997
0.001	0.997	0.001	0.001
0.001	0.001	0.001	0.997
0.160	0.001	0.838	0.001
0.001	0.358	0.519	0.122
>HTTTCCCASG	Rbpj1(?)/Panc1-Rbpj1-ChIP-Seq(GSE47459)/Homer	6.780707	-54.770181	0	T:3012.0(17.94%),B:4955.6(15.07%),P:1e-23
0.209	0.288	0.155	0.349
0.160	0.105	0.235	0.500
0.001	0.060	0.001	0.938
0.006	0.001	0.001	0.992
0.001	0.997	0.001	0.001
0.062	0.800	0.001	0.137
0.001	0.997	0.001	0.001
0.992	0.001	0.001	0.006
0.051	0.462	0.323	0.164
0.259	0.107	0.611	0.023
>BGTTGACTWH	WRKY28(WRKY)/col-WRKY28-DAP-Seq(GSE60143)/Homer	6.742486	-54.013714	0	T:4336.0(25.83%),B:7407.6(22.53%),P:1e-23
0.156	0.370	0.221	0.253
0.134	0.065	0.513	0.288
0.001	0.001	0.001	0.997
0.001	0.001	0.001	0.997
0.001	0.001	0.997	0.001
0.997	0.001	0.001	0.001
0.001	0.997	0.001	0.001
0.138	0.331	0.001	0.530
0.371	0.153	0.084	0.391
0.353	0.211	0.159	0.277
>ATGAATATTC	Brn2(POU,Homeobox)/NPC-Brn2-ChIP-Seq(GSE35496)/Homer	9.454369	-53.584849	0	T:483.0(2.88%),B:580.2(1.76%),P:1e-23
0.874	0.016	0.012	0.098
0.001	0.007	0.005	0.987
0.064	0.089	0.826	0.021
0.631	0.333	0.001	0.035
0.888	0.003	0.075	0.034
0.010	0.001	0.001	0.988
0.993	0.002	0.003	0.002
0.403	0.012	0.003	0.582
0.056	0.003	0.255	0.686
0.001	0.546	0.213	0.240
>ATGGCGGCKG	AT4G18450(AP2EREBP)/col-AT4G18450-DAP-Seq(GSE60143)/Homer	7.613471	-52.947077	0	T:1523.0(9.07%),B:2309.8(7.02%),P:1e-22
0.589	0.100	0.184	0.127
0.259	0.208	0.001	0.532
0.001	0.001	0.997	0.001
0.240	0.001	0.758	0.001
0.001	0.997	0.001	0.001
0.001	0.001	0.997	0.001
0.001	0.001	0.997	0.001
0.001	0.997	0.001	0.001
0.026	0.065	0.521	0.388
0.302	0.108	0.589	0.001
>CCTGCTGAGH	Zic(Zf)/Cerebellum-ZIC1.2-ChIP-Seq(GSE60731)/Homer	7.268437	-52.844743	0	T:1890.0(11.26%),B:2953.8(8.98%),P:1e-22
0.001	0.997	0.001	0.001
0.396	0.602	0.001	0.001
0.001	0.383	0.001	0.615
0.127	0.001	0.871	0.001
0.001	0.997	0.001	0.001
0.103	0.001	0.060	0.836
0.001	0.001	0.997	0.001
0.484	0.067	0.160	0.289
0.001	0.001	0.688	0.310
0.344	0.343	0.033	0.280
>CCTTTGATST	LEF1(HMG)/H1-LEF1-ChIP-Seq(GSE64758)/Homer	7.556570	-52.668239	0	T:1861.0(11.09%),B:2903.7(8.83%),P:1e-22
0.101	0.559	0.189	0.151
0.001	0.795	0.023	0.181
0.001	0.013	0.001	0.985
0.001	0.027	0.010	0.962
0.001	0.001	0.001	0.997
0.001	0.173	0.734	0.092
0.845	0.001	0.008	0.146
0.386	0.001	0.010	0.603
0.165	0.418	0.365	0.052
0.157	0.174	0.013	0.656
>WACACGTAACTT	ANAC047(NAC)/colamp-ANAC047-DAP-Seq(GSE60143)/Homer	6.050844	-51.929914	0	T:3798.0(22.63%),B:6428.0(19.55%),P:1e-22
0.250	0.164	0.211	0.375
0.502	0.056	0.159	0.283
0.019	0.588	0.078	0.315
0.994	0.001	0.004	0.001
0.028	0.939	0.005	0.028
0.019	0.005	0.971	0.005
0.089	0.245	0.136	0.530
0.542	0.314	0.023	0.121
0.655	0.001	0.004	0.340
0.019	0.562	0.108	0.311
0.068	0.361	0.037	0.534
0.237	0.150	0.208	0.406
>NCGTTGACTTTT	WRKY43(WRKY)/colamp-WRKY43-DAP-Seq(GSE60143)/Homer	7.997884	-51.189169	0	T:1297.0(7.73%),B:1930.0(5.87%),P:1e-22
0.243	0.233	0.233	0.292
0.137	0.523	0.169	0.171
0.067	0.009	0.654	0.270
0.002	0.002	0.001	0.995
0.001	0.001	0.001	0.997
0.004	0.001	0.993	0.002
0.997	0.001	0.001	0.001
0.004	0.991	0.001	0.004
0.009	0.353	0.002	0.636
0.299	0.091	0.093	0.517
0.319	0.086	0.077	0.518
0.230	0.236	0.131	0.402
>SSGGTCACGTGA	E-box(bHLH)/Promoter/Homer	8.816220	-481.974916	0	T:942.0(5.61%),B:562.1(1.71%),P:1e-209
0.050	0.498	0.381	0.070
0.104	0.417	0.369	0.110
0.070	0.234	0.602	0.094
0.073	0.122	0.795	0.010
0.008	0.127	0.030	0.835
0.001	0.997	0.001	0.001
0.989	0.004	0.002	0.005
0.002	0.931	0.003	0.064
0.105	0.022	0.872	0.001
0.002	0.002	0.001	0.995
0.001	0.001	0.997	0.001
0.726	0.047	0.223	0.004
>AVCAGGAAGT	EHF(ETS)/LoVo-EHF-ChIP-Seq(GSE49402)/Homer	7.212794	-50.678191	0	T:2858.0(17.03%),B:4710.3(14.32%),P:1e-22
0.627	0.005	0.123	0.245
0.226	0.372	0.241	0.161
0.258	0.474	0.267	0.001
0.625	0.356	0.018	0.001
0.001	0.001	0.997	0.001
0.004	0.001	0.994	0.001
0.997	0.001	0.001	0.001
0.997	0.001	0.001	0.001
0.288	0.028	0.683	0.001
0.132	0.185	0.066	0.617
>ACAGCTGTTN	Ptf1a(bHLH)/Panc1-Ptf1a-ChIP-Seq(GSE47459)/Homer	4.784553	-50.635162	0	T:6953.0(41.42%),B:12414.7(37.75%),P:1e-21
0.467	0.235	0.275	0.022
0.001	0.997	0.001	0.001
0.997	0.001	0.001	0.001
0.001	0.241	0.727	0.031
0.029	0.726	0.244	0.001
0.001	0.001	0.001	0.997
0.001	0.001	0.997	0.001
0.032	0.256	0.248	0.465
0.123	0.231	0.242	0.404
0.217	0.290	0.233	0.261
>DWKNHSACGTGGCAD	bZIP3(bZIP)/col-bZIP3-DAP-Seq(GSE60143)/Homer	6.309420	-50.608863	0	T:2120.0(12.63%),B:3378.6(10.27%),P:1e-21
0.345	0.161	0.200	0.293
0.314	0.145	0.171	0.369
0.216	0.078	0.408	0.298
0.206	0.262	0.317	0.215
0.279	0.315	0.006	0.400
0.012	0.502	0.362	0.124
0.997	0.001	0.001	0.001
0.001	0.945	0.012	0.042
0.022	0.007	0.964	0.007
0.008	0.001	0.001	0.990
0.005	0.001	0.991	0.003
0.012	0.001	0.629	0.358
0.276	0.660	0.017	0.047
0.463	0.145	0.169	0.222
0.285	0.152	0.221	0.342
>DCMGCCGCCA	ERF5(AP2EREBP)/colamp-ERF5-DAP-Seq(GSE60143)/Homer	7.541333	-50.510423	0	T:1623.0(9.67%),B:2499.5(7.60%),P:1e-21
0.240	0.155	0.307	0.298
0.132	0.416	0.205	0.247
0.421	0.554	0.001	0.024
0.001	0.010	0.978	0.011
0.036	0.833	0.068	0.063
0.001	0.955	0.001	0.043
0.019	0.001	0.920	0.060
0.163	0.635	0.029	0.173
0.042	0.861	0.008	0.089
0.526	0.001	0.289	0.184
>GGTCACCTGAGGTCA	THRb(NR)/HepG2-THRb.Flag-ChIP-Seq(Encode)/Homer	7.165668	-49.318310	0	T:1381.0(8.23%),B:2085.1(6.34%),P:1e-21
0.059	0.001	0.847	0.093
0.005	0.015	0.886	0.094
0.030	0.167	0.158	0.645
0.025	0.792	0.099	0.084
0.808	0.039	0.069	0.084
0.089	0.446	0.264	0.202
0.182	0.478	0.168	0.173
0.110	0.278	0.039	0.573
0.150	0.202	0.628	0.020
0.697	0.010	0.273	0.020
0.001	0.001	0.997	0.001
0.005	0.015	0.955	0.025
0.242	0.155	0.120	0.483
0.025	0.798	0.128	0.049
0.858	0.039	0.059	0.044
>CNNBRGCGCCCCCTGSTGGC	BORIS(Zf)/K562-CTCFL-ChIP-Seq(GSE32465)/Homer	9.032880	-48.876933	0	T:467.0(2.78%),B:570.4(1.73%),P:1e-21
0.173	0.416	0.246	0.165
0.226	0.275	0.229	0.270
0.288	0.299	0.259	0.154
0.105	0.320	0.268	0.307
0.334	0.114	0.416	0.136
0.060	0.326	0.554	0.060
0.052	0.562	0.052	0.334
0.037	0.005	0.827	0.131
0.023	0.960	0.013	0.004
0.001	0.997	0.001	0.001
0.245	0.670	0.027	0.058
0.001	0.689	0.001	0.309
0.001	0.997	0.001	0.001
0.050	0.043	0.017	0.890
0.253	0.073	0.525	0.149
0.004	0.418	0.546	0.032
0.172	0.150	0.055	0.623
0.001	0.001	0.997	0.001
0.019	0.063	0.865	0.053
0.192	0.432	0.150	0.226
>TGGTACATTCCA	PRDM10(Zf)/HEK293-PRDM10.eGFP-ChIP-Seq(Encode)/Homer	7.353542	-48.445541	0	T:1482.0(8.83%),B:2266.5(6.89%),P:1e-21
0.046	0.001	0.026	0.927
0.007	0.004	0.983	0.006
0.038	0.007	0.951	0.004
0.153	0.081	0.165	0.601
0.460	0.139	0.140	0.261
0.031	0.551	0.188	0.230
0.619	0.170	0.023	0.188
0.082	0.102	0.274	0.542
0.113	0.179	0.098	0.610
0.002	0.992	0.004	0.002
0.002	0.972	0.002	0.024
0.665	0.105	0.013	0.217
>AGAGGAAGTG	PU.1(ETS)/ThioMac-PU.1-ChIP-Seq(GSE21512)/Homer	7.613173	-48.330603	0	T:937.0(5.58%),B:1333.3(4.05%),P:1e-20
0.643	0.001	0.149	0.207
0.122	0.171	0.705	0.002
0.830	0.012	0.157	0.001
0.001	0.001	0.997	0.001
0.001	0.001	0.997	0.001
0.997	0.001	0.001	0.001
0.990	0.001	0.001	0.008
0.024	0.074	0.901	0.001
0.001	0.005	0.001	0.993
0.079	0.097	0.773	0.051
>NKGMCACGTGDCMNN	AREB3(bZIP)/col-AREB3-DAP-Seq(GSE60143)/Homer	7.215395	-47.726304	0	T:1601.0(9.54%),B:2479.7(7.54%),P:1e-20
0.303	0.199	0.201	0.298
0.213	0.164	0.247	0.375
0.119	0.032	0.574	0.275
0.469	0.515	0.008	0.008
0.001	0.997	0.001	0.001
0.997	0.001	0.001	0.001
0.001	0.995	0.003	0.001
0.001	0.012	0.986	0.001
0.001	0.001	0.001	0.997
0.121	0.306	0.569	0.004
0.347	0.013	0.314	0.326
0.171	0.443	0.153	0.233
0.297	0.353	0.156	0.195
0.330	0.191	0.191	0.288
0.309	0.191	0.194	0.306
>CCATTGTATGCAAAT	Oct4:Sox17(POU,Homeobox,HMG)/F9-Sox17-ChIP-Seq(GSE44553)/Homer	8.788687	-47.103767	0	T:500.0(2.98%),B:627.7(1.91%),P:1e-20
0.078	0.496	0.208	0.218
0.088	0.656	0.049	0.207
0.710	0.016	0.001	0.273
0.002	0.001	0.001	0.996
0.001	0.001	0.001	0.997
0.013	0.042	0.944	0.001
0.048	0.006	0.001	0.945
0.679	0.062	0.162	0.097
0.003	0.003	0.001	0.993
0.003	0.010	0.783	0.204
0.040	0.769	0.058	0.133
0.726	0.013	0.001	0.260
0.514	0.065	0.230	0.191
0.693	0.100	0.110	0.097
0.172	0.149	0.188	0.491
>CCWTTGTY	Sox3(HMG)/NPC-Sox3-ChIP-Seq(GSE33059)/Homer	6.563838	-467.034046	0	T:6051.0(36.05%),B:8361.0(25.43%),P:1e-202
0.019	0.695	0.147	0.139
0.032	0.705	0.003	0.260
0.481	0.001	0.001	0.517
0.001	0.001	0.001	0.997
0.001	0.001	0.001	0.997
0.007	0.027	0.843	0.123
0.056	0.001	0.113	0.830
0.076	0.330	0.185	0.409
>RGCCAATSRG	NFY(CCAAT)/Promoter/Homer	4.705513	-1419.673637	0	T:4992.0(29.74%),B:4547.2(13.83%),P:1e-616
0.474	0.049	0.467	0.010
0.228	0.049	0.669	0.054
0.001	0.997	0.001	0.001
0.001	0.997	0.001	0.001
0.997	0.001	0.001	0.001
0.997	0.001	0.001	0.001
0.001	0.001	0.001	0.997
0.081	0.493	0.399	0.027
0.460	0.041	0.498	0.001
0.107	0.179	0.695	0.019
>ANCAGGAAGT	ELF3(ETS)/PDAC-ELF3-ChIP-Seq(GSE64557)/Homer	7.586080	-47.053342	0	T:1591.0(9.48%),B:2466.8(7.50%),P:1e-20
0.777	0.014	0.038	0.171
0.246	0.324	0.242	0.188
0.266	0.451	0.280	0.003
0.899	0.083	0.016	0.002
0.001	0.001	0.997	0.001
0.001	0.001	0.997	0.001
0.997	0.001	0.001	0.001
0.992	0.001	0.001	0.006
0.199	0.027	0.773	0.001
0.051	0.126	0.031	0.792
>TRAGGTCA	THRb(NR)/Liver-NR1A2-ChIP-Seq(GSE52613)/Homer	5.117303	-46.672570	0	T:9104.0(54.24%),B:16650.0(50.63%),P:1e-20
0.261	0.238	0.045	0.457
0.313	0.174	0.432	0.082
0.799	0.001	0.199	0.001
0.001	0.025	0.973	0.001
0.001	0.016	0.915	0.068
0.204	0.051	0.058	0.687
0.038	0.883	0.036	0.043
0.972	0.001	0.026	0.001
>NNNNHRGTCAAMNNN	WRKY25(WRKY)/colamp-WRKY25-DAP-Seq(GSE60143)/Homer	6.967159	-45.055311	0	T:3855.0(22.97%),B:6604.6(20.09%),P:1e-19
0.291	0.192	0.224	0.293
0.316	0.193	0.224	0.266
0.310	0.197	0.195	0.298
0.289	0.235	0.171	0.305
0.273	0.218	0.172	0.337
0.517	0.001	0.481	0.001
0.001	0.001	0.997	0.001
0.001	0.001	0.001	0.997
0.001	0.997	0.001	0.001
0.997	0.001	0.001	0.001
0.997	0.001	0.001	0.001
0.400	0.403	0.001	0.196
0.265	0.208	0.328	0.198
0.289	0.225	0.220	0.266
0.279	0.197	0.199	0.325
>CKTTGACYWD	WRKY20(WRKY)/col-WRKY20-DAP-Seq(GSE60143)/Homer	7.143476	-44.210017	0	T:2701.0(16.09%),B:4482.3(13.63%),P:1e-19
0.150	0.417	0.217	0.215
0.091	0.014	0.417	0.478
0.003	0.013	0.004	0.980
0.001	0.029	0.012	0.958
0.030	0.005	0.964	0.001
0.988	0.006	0.002	0.004
0.003	0.991	0.004	0.002
0.009	0.486	0.008	0.496
0.423	0.062	0.143	0.372
0.284	0.090	0.260	0.367
>GGTCCAAAGTCCAMT	dHNF4(NR)/Fly-HNF4-ChIP-Seq(GSE73675)/Homer	9.779182	-44.176671	0	T:249.0(1.48%),B:259.1(0.79%),P:1e-19
0.222	0.057	0.666	0.055
0.001	0.001	0.888	0.110
0.055	0.001	0.165	0.779
0.110	0.445	0.222	0.223
0.001	0.944	0.001	0.054
0.889	0.109	0.001	0.001
0.944	0.001	0.001	0.054
0.997	0.001	0.001	0.001
0.001	0.001	0.944	0.054
0.055	0.001	0.111	0.833
0.001	0.554	0.057	0.388
0.001	0.889	0.055	0.055
0.832	0.001	0.112	0.055
0.443	0.332	0.114	0.111
0.166	0.222	0.167	0.445
>NNNNCACGTGNNNNN	At1g78700(BZR)/col-At1g78700-DAP-Seq(GSE60143)/Homer	7.245010	-43.916388	0	T:1218.0(7.26%),B:1836.6(5.59%),P:1e-19
0.270	0.216	0.224	0.290
0.269	0.240	0.218	0.273
0.192	0.302	0.205	0.301
0.308	0.203	0.315	0.174
0.044	0.884	0.024	0.048
0.941	0.004	0.015	0.040
0.040	0.879	0.008	0.073
0.072	0.011	0.879	0.038
0.025	0.019	0.004	0.952
0.046	0.021	0.893	0.040
0.196	0.296	0.199	0.309
0.314	0.210	0.281	0.195
0.270	0.227	0.242	0.260
0.279	0.236	0.217	0.268
0.251	0.240	0.195	0.314
>TGCCACGTSABH	bZIP28(bZIP)/col-bZIP28-DAP-Seq(GSE60143)/Homer	7.303055	-42.939740	0	T:1344.0(8.01%),B:2061.9(6.27%),P:1e-18
0.180	0.198	0.093	0.529
0.082	0.001	0.692	0.225
0.376	0.622	0.001	0.001
0.001	0.997	0.001	0.001
0.997	0.001	0.001	0.001
0.001	0.997	0.001	0.001
0.001	0.001	0.997	0.001
0.001	0.001	0.001	0.997
0.077	0.456	0.466	0.001
0.494	0.001	0.235	0.270
0.153	0.338	0.209	0.300
0.226	0.348	0.117	0.309
>VGTTGACTWW	WRKY15(WRKY)/col-WRKY15-DAP-Seq(GSE60143)/Homer	6.479197	-42.753581	0	T:3325.0(19.81%),B:5644.6(17.17%),P:1e-18
0.241	0.306	0.297	0.155
0.065	0.011	0.616	0.308
0.012	0.021	0.010	0.957
0.011	0.068	0.006	0.915
0.068	0.005	0.923	0.004
0.981	0.008	0.004	0.007
0.008	0.974	0.007	0.011
0.056	0.354	0.023	0.567
0.371	0.111	0.081	0.436
0.349	0.174	0.155	0.323
>GGCGGCTG	ERF2(AP2EREBP)/colamp-ERF2-DAP-Seq(GSE60143)/Homer	6.801812	-42.719331	0	T:1976.0(11.77%),B:3182.2(9.68%),P:1e-18
0.001	0.001	0.997	0.001
0.001	0.001	0.997	0.001
0.001	0.997	0.001	0.001
0.001	0.001	0.980	0.018
0.001	0.001	0.997	0.001
0.001	0.997	0.001	0.001
0.001	0.021	0.393	0.585
0.189	0.088	0.677	0.046
>DNRCAGCTGY	E2A(bHLH)/proBcell-E2A-ChIP-Seq(GSE21978)/Homer	6.427207	-42.470121	0	T:3941.0(23.48%),B:6793.8(20.66%),P:1e-18
0.352	0.171	0.238	0.239
0.292	0.294	0.253	0.161
0.428	0.218	0.353	0.001
0.001	0.997	0.001	0.001
0.997	0.001	0.001	0.001
0.001	0.238	0.753	0.008
0.001	0.871	0.127	0.001
0.001	0.001	0.001	0.997
0.001	0.001	0.997	0.001
0.007	0.476	0.178	0.339
>NGRTGACGTCAY	Atf7(bZIP)/3T3L1-Atf7-ChIP-Seq(GSE56872)/Homer	6.735338	-441.719086	0	T:3225.0(19.21%),B:3733.1(11.35%),P:1e-191
0.238	0.303	0.285	0.175
0.226	0.167	0.389	0.219
0.407	0.195	0.320	0.078
0.017	0.019	0.006	0.958
0.001	0.039	0.800	0.160
0.827	0.019	0.081	0.073
0.033	0.665	0.139	0.163
0.182	0.123	0.666	0.029
0.076	0.069	0.038	0.817
0.136	0.813	0.045	0.006
0.914	0.010	0.044	0.032
0.053	0.317	0.219	0.411
>CGTTGACTWDKN	WRKY26(WRKY)/colamp-WRKY26-DAP-Seq(GSE60143)/Homer	7.423094	-42.337027	0	T:1857.0(11.06%),B:2972.2(9.04%),P:1e-18
0.099	0.604	0.166	0.131
0.043	0.031	0.643	0.283
0.001	0.018	0.001	0.980
0.006	0.001	0.012	0.981
0.012	0.006	0.970	0.012
0.926	0.006	0.067	0.001
0.001	0.993	0.001	0.005
0.012	0.337	0.001	0.650
0.300	0.083	0.208	0.409
0.268	0.136	0.233	0.363
0.191	0.146	0.306	0.357
0.222	0.189	0.270	0.319
>GCAACAGGTG	SCRT1(Zf)/HEK293-SCRT1.eGFP-ChIP-Seq(Encode)/Homer	6.324710	-42.206474	0	T:1481.0(8.82%),B:2306.5(7.01%),P:1e-18
0.040	0.049	0.735	0.176
0.001	0.979	0.007	0.013
0.847	0.081	0.031	0.041
0.993	0.001	0.001	0.005
0.001	0.997	0.001	0.001
0.997	0.001	0.001	0.001
0.064	0.005	0.922	0.009
0.010	0.001	0.980	0.009
0.008	0.009	0.001	0.982
0.060	0.048	0.825	0.067
>CGTTGACYAW	WRKY33(WRKY)/col-WRKY33-DAP-Seq(GSE60143)/Homer	6.623922	-42.132601	0	T:2872.0(17.11%),B:4815.2(14.64%),P:1e-18
0.182	0.491	0.163	0.165
0.056	0.009	0.711	0.224
0.008	0.018	0.010	0.964
0.013	0.077	0.013	0.897
0.080	0.013	0.904	0.003
0.977	0.010	0.007	0.006
0.013	0.977	0.008	0.002
0.022	0.437	0.022	0.519
0.472	0.108	0.185	0.235
0.367	0.120	0.186	0.326
>RGGTTACTANAGGTCA	LXRE(NR),DR4/RAW-LXRb.biotin-ChIP-Seq(GSE21512)/Homer	9.099916	-40.549271	0	T:347.0(2.07%),B:412.2(1.25%),P:1e-17
0.423	0.001	0.568	0.008
0.020	0.001	0.931	0.048
0.008	0.001	0.918	0.073
0.001	0.020	0.001	0.978
0.084	0.322	0.028	0.566
0.959	0.001	0.016	0.024
0.044	0.751	0.024	0.181
0.044	0.191	0.044	0.721
0.406	0.219	0.159	0.216
0.215	0.274	0.272	0.239
0.706	0.127	0.147	0.020
0.052	0.001	0.927	0.020
0.016	0.008	0.825	0.151
0.044	0.072	0.155	0.729
0.001	0.938	0.001	0.060
0.932	0.008	0.048	0.012
>WAABTAGGTCAV	RORg(NR)/Liver-Rorc-ChIP-Seq(GSE101115)/Homer	9.096737	-40.106219	0	T:373.0(2.22%),B:454.0(1.38%),P:1e-17
0.389	0.077	0.193	0.341
0.884	0.001	0.039	0.076
0.804	0.001	0.001	0.194
0.118	0.341	0.233	0.308
0.001	0.193	0.001	0.805
0.651	0.001	0.347	0.001
0.001	0.001	0.997	0.001
0.038	0.001	0.960	0.001
0.031	0.078	0.077	0.814
0.001	0.884	0.038	0.077
0.997	0.001	0.001	0.001
0.272	0.264	0.310	0.154
>GGCGGCTR	ERF1(AP2EREBP)/colamp-ERF1-DAP-Seq(GSE60143)/Homer	6.847509	-39.992967	0	T:1808.0(10.77%),B:2903.0(8.83%),P:1e-17
0.001	0.001	0.997	0.001
0.001	0.001	0.997	0.001
0.001	0.997	0.001	0.001
0.001	0.001	0.997	0.001
0.001	0.001	0.997	0.001
0.001	0.997	0.001	0.001
0.001	0.001	0.318	0.680
0.345	0.046	0.481	0.128
>TYAGCCGCCATT	ERF13(AP2EREBP)/colamp-ERF13-DAP-Seq(GSE60143)/Homer	5.248983	-39.828290	0	T:3610.0(21.51%),B:6205.5(18.87%),P:1e-17
0.273	0.114	0.163	0.451
0.101	0.362	0.141	0.396
0.656	0.270	0.067	0.007
0.001	0.001	0.997	0.001
0.001	0.989	0.001	0.009
0.043	0.951	0.004	0.002
0.002	0.001	0.996	0.001
0.114	0.773	0.001	0.112
0.001	0.997	0.001	0.001
0.581	0.013	0.161	0.245
0.228	0.191	0.041	0.540
0.299	0.153	0.099	0.449
>NCGTTGACTTTN	WRKY14(WRKY)/colamp-WRKY14-DAP-Seq(GSE60143)/Homer	7.521558	-39.399638	0	T:1676.0(9.98%),B:2672.6(8.13%),P:1e-17
0.246	0.214	0.230	0.310
0.197	0.497	0.165	0.141
0.100	0.017	0.661	0.222
0.003	0.004	0.001	0.992
0.002	0.004	0.006	0.988
0.003	0.001	0.991	0.005
0.997	0.001	0.001	0.001
0.004	0.989	0.001	0.006
0.047	0.302	0.005	0.646
0.312	0.096	0.056	0.536
0.305	0.124	0.100	0.472
0.286	0.166	0.241	0.308
>AWWWAGTCAACG	WRKY65(WRKY)/colamp-WRKY65-DAP-Seq(GSE60143)/Homer	7.153641	-39.339892	0	T:1729.0(10.30%),B:2767.2(8.42%),P:1e-17
0.421	0.177	0.172	0.230
0.405	0.192	0.140	0.262
0.388	0.089	0.140	0.383
0.438	0.034	0.107	0.421
0.672	0.006	0.256	0.066
0.002	0.001	0.996	0.001
0.001	0.001	0.001	0.997
0.001	0.997	0.001	0.001
0.997	0.001	0.001	0.001
0.992	0.001	0.006	0.001
0.105	0.815	0.004	0.076
0.098	0.147	0.569	0.186
>RTTATGYAAB	HLF(bZIP)/HSC-HLF.Flag-ChIP-Seq(GSE69817)/Homer	6.209309	-38.798805	0	T:2997.0(17.85%),B:5079.8(15.45%),P:1e-16
0.352	0.147	0.451	0.050
0.020	0.031	0.011	0.938
0.029	0.022	0.148	0.801
0.716	0.024	0.228	0.032
0.024	0.142	0.051	0.783
0.247	0.031	0.680	0.042
0.053	0.416	0.027	0.504
0.886	0.074	0.024	0.016
0.932	0.015	0.034	0.019
0.042	0.396	0.270	0.293
>SGTCACGTGR	USF1(bHLH)/GM12878-Usf1-ChIP-Seq(GSE32465)/Homer	6.629484	-438.368982	0	T:2464.0(14.68%),B:2592.2(7.88%),P:1e-190
0.169	0.281	0.417	0.133
0.229	0.156	0.582	0.033
0.037	0.312	0.141	0.510
0.001	0.996	0.002	0.001
0.997	0.001	0.001	0.001
0.001	0.946	0.001	0.052
0.063	0.005	0.931	0.001
0.001	0.001	0.002	0.996
0.001	0.001	0.997	0.001
0.447	0.144	0.347	0.062
>KTGACCTTGA	Esrrb(NR)/mES-Esrrb-ChIP-Seq(GSE11431)/Homer	7.149281	-37.696345	0	T:2399.0(14.29%),B:3992.6(12.14%),P:1e-16
0.202	0.185	0.376	0.237
0.010	0.072	0.012	0.906
0.032	0.070	0.893	0.005
0.865	0.070	0.015	0.050
0.014	0.969	0.008	0.009
0.010	0.961	0.024	0.005
0.009	0.032	0.023	0.936
0.014	0.144	0.012	0.830
0.038	0.196	0.611	0.155
0.483	0.135	0.295	0.087
>WKNWSACGTGGCAWN	GBF5(bZIP)/colamp-GBF5-DAP-Seq(GSE60143)/Homer	6.984932	-37.558586	0	T:1326.0(7.90%),B:2066.3(6.28%),P:1e-16
0.341	0.110	0.153	0.395
0.164	0.056	0.435	0.345
0.196	0.276	0.332	0.196
0.297	0.265	0.003	0.435
0.010	0.491	0.392	0.108
0.995	0.001	0.003	0.001
0.005	0.951	0.009	0.035
0.019	0.012	0.955	0.014
0.015	0.006	0.001	0.978
0.010	0.003	0.983	0.004
0.006	0.002	0.672	0.320
0.257	0.690	0.019	0.034
0.573	0.132	0.123	0.172
0.381	0.161	0.185	0.273
0.336	0.201	0.189	0.274
>TTCCCGCCAA	DEL1(E2FDP)/colamp-DEL1-DAP-Seq(GSE60143)/Homer	12.583392	-36.460706	0	T:95.0(0.57%),B:70.4(0.21%),P:1e-15
0.039	0.006	0.001	0.954
0.003	0.003	0.003	0.991
0.001	0.621	0.001	0.377
0.001	0.929	0.039	0.031
0.001	0.845	0.022	0.132
0.005	0.001	0.992	0.002
0.002	0.981	0.016	0.001
0.131	0.762	0.014	0.093
0.818	0.045	0.074	0.063
0.995	0.002	0.001	0.002
>WDNCTGGGCA	ZNF416(Zf)/HEK293-ZNF416.GFP-ChIP-Seq(GSE58341)/Homer	7.030144	-36.301147	0	T:2025.0(12.06%),B:3325.6(10.11%),P:1e-15
0.324	0.175	0.092	0.410
0.249	0.183	0.344	0.224
0.270	0.290	0.201	0.239
0.001	0.980	0.001	0.018
0.098	0.009	0.089	0.804
0.001	0.001	0.951	0.047
0.086	0.001	0.873	0.040
0.108	0.001	0.890	0.001
0.265	0.686	0.001	0.048
0.685	0.094	0.048	0.173
>WWTGMCACGTCABCW	GBF6(bZIP)/colamp-GBF6-DAP-Seq(GSE60143)/Homer	6.405749	-35.970702	0	T:1196.0(7.12%),B:1849.3(5.62%),P:1e-15
0.367	0.154	0.169	0.310
0.379	0.173	0.078	0.371
0.241	0.097	0.104	0.558
0.042	0.002	0.692	0.264
0.428	0.567	0.001	0.004
0.001	0.997	0.001	0.001
0.997	0.001	0.001	0.001
0.001	0.997	0.001	0.001
0.001	0.001	0.997	0.001
0.001	0.001	0.001	0.997
0.015	0.579	0.405	0.001
0.574	0.001	0.134	0.291
0.114	0.358	0.237	0.291
0.324	0.488	0.035	0.153
0.490	0.071	0.093	0.346
>WDHAGCMGCCAT	ERF15(AP2EREBP)/colamp-ERF15-DAP-Seq(GSE60143)/Homer	3.937507	-35.658954	0	T:5030.0(29.97%),B:8932.0(27.16%),P:1e-15
0.352	0.208	0.062	0.378
0.306	0.079	0.241	0.374
0.211	0.311	0.122	0.357
0.709	0.217	0.069	0.005
0.001	0.001	0.997	0.001
0.001	0.997	0.001	0.001
0.447	0.546	0.005	0.002
0.001	0.001	0.997	0.001
0.012	0.969	0.001	0.018
0.001	0.997	0.001	0.001
0.540	0.027	0.161	0.272
0.114	0.317	0.019	0.550
>TAATCHGATTAC	Pax7(Paired,Homeobox),long/Myoblast-Pax7-ChIP-Seq(GSE25064)/Homer	9.803488	-34.977015	0	T:119.0(0.71%),B:101.6(0.31%),P:1e-15
0.010	0.004	0.003	0.983
0.974	0.006	0.012	0.008
0.993	0.004	0.002	0.001
0.012	0.015	0.006	0.967
0.016	0.713	0.099	0.172
0.323	0.382	0.053	0.242
0.257	0.059	0.633	0.051
0.929	0.004	0.012	0.055
0.001	0.002	0.001	0.996
0.004	0.006	0.006	0.984
0.951	0.018	0.003	0.028
0.277	0.497	0.069	0.157
>WWWWWWWWWW	SeqBias: A/T bias	0.000000	-34.921622	0	T:15889.0(94.66%),B:30630.2(93.15%),P:1e-15
0.474	0.026	0.026	0.474
0.474	0.026	0.026	0.474
0.474	0.026	0.026	0.474
0.474	0.026	0.026	0.474
0.474	0.026	0.026	0.474
[truncated: 3,804 more rows]
