# Supplementary material for: Conservation of cis-Regulatory Syntax Underlying Deuterostome Gastrulation
Source: Cells. 2024 Jun 28;13(13):1121. doi: 10.3390/cells13131121 (PMC11240583; doi:10.3390/cells13131121)
Supplement: Supplementary file 1 [file cells-13-01121-s001.zip › Supplementary_Dataset_S3_ciona.txt]

>WTTGTGACGTMA	1-WTTGTGACGTMA,BestGuess:TGA7/MA1070.1/Jaspar(0.892)	9.123648	-393.167107	0	T:2288.0(23.04%),B:4947.9(12.81%),P:1e-170
0.469	0.112	0.087	0.332
0.130	0.184	0.117	0.569
0.138	0.001	0.126	0.735
0.352	0.087	0.556	0.005
0.002	0.020	0.001	0.977
0.005	0.053	0.578	0.364
0.881	0.002	0.042	0.075
0.040	0.923	0.020	0.017
0.026	0.020	0.934	0.020
0.136	0.067	0.001	0.796
0.345	0.490	0.041	0.124
0.776	0.001	0.102	0.121
>ACAATRGA	2-ACAATRGA,BestGuess:Sox3(HMG)/NPC-Sox3-ChIP-Seq(GSE33059)/Homer(0.933)	6.890302	-283.170249	0	T:2241.0(22.57%),B:5319.3(13.77%),P:1e-122
0.848	0.030	0.054	0.068
0.009	0.923	0.024	0.044
0.910	0.012	0.028	0.050
0.929	0.039	0.024	0.008
0.232	0.039	0.070	0.659
0.327	0.151	0.466	0.056
0.078	0.156	0.765	0.001
0.503	0.274	0.155	0.068
>ACGCGTGA	3-ACGCGTGA,BestGuess:MBP1/MA0329.1/Jaspar(0.851)	5.482933	-175.610101	0	T:3267.0(32.90%),B:9506.8(24.62%),P:1e-76
0.562	0.139	0.129	0.170
0.062	0.821	0.069	0.048
0.140	0.036	0.813	0.011
0.039	0.854	0.029	0.078
0.014	0.035	0.847	0.104
0.114	0.192	0.066	0.628
0.065	0.114	0.718	0.103
0.759	0.085	0.071	0.085
>TGTTTGCACA	5-TGTTTGCACA,BestGuess:fkh/dmmpmm(Noyes)/fly(0.929)	7.507648	-152.965692	0	T:2024.0(20.38%),B:5415.4(14.02%),P:1e-66
0.001	0.196	0.001	0.802
0.093	0.001	0.905	0.001
0.001	0.001	0.001	0.997
0.031	0.008	0.022	0.939
0.001	0.002	0.071	0.926
0.364	0.011	0.624	0.001
0.051	0.753	0.001	0.195
0.450	0.153	0.107	0.290
0.100	0.581	0.152	0.167
0.515	0.024	0.144	0.317
>CGCTTGATTG	6-CGCTTGATTG,BestGuess:ara/dmmpmm(Pollard)/fly(0.745)	7.132505	-138.651654	0	T:1404.0(14.14%),B:3498.0(9.06%),P:1e-60
0.001	0.915	0.010	0.074
0.007	0.001	0.884	0.108
0.220	0.594	0.097	0.089
0.118	0.030	0.001	0.851
0.064	0.098	0.005	0.833
0.254	0.065	0.495	0.186
0.804	0.001	0.091	0.104
0.119	0.154	0.118	0.609
0.016	0.001	0.004	0.979
0.200	0.054	0.689	0.057
>AGAGAGAG	5-AGAGAGAG,BestGuess:Trl(Zf)/S2-GAGAfactor-ChIP-Seq(GSE40646)/Homer(0.889)	5.373640	-127.262822	0	T:3266.0(32.89%),B:9962.4(25.80%),P:1e-55
0.640	0.161	0.105	0.094
0.230	0.188	0.425	0.156
0.785	0.164	0.022	0.029
0.237	0.128	0.600	0.035
0.774	0.177	0.008	0.041
0.188	0.019	0.763	0.030
0.539	0.384	0.026	0.051
0.174	0.124	0.652	0.050
>YGCCCSRGGC	7-YGCCCSRGGC,BestGuess:TFAP2A/MA0003.3/Jaspar(0.928)	7.084576	-126.916569	0	T:689.0(6.94%),B:1402.8(3.63%),P:1e-55
0.219	0.328	0.068	0.386
0.001	0.001	0.993	0.005
0.001	0.953	0.045	0.001
0.001	0.865	0.001	0.133
0.001	0.502	0.182	0.315
0.104	0.321	0.384	0.190
0.376	0.235	0.387	0.001
0.191	0.001	0.807	0.001
0.001	0.001	0.997	0.001
0.001	0.622	0.369	0.008
>DSTAATTA	6-DSTAATTA,BestGuess:EN1/MA0027.2/Jaspar(0.965)	6.707641	-126.759984	0	T:2459.0(24.76%),B:7110.4(18.41%),P:1e-55
0.363	0.118	0.261	0.259
0.001	0.509	0.421	0.069
0.001	0.308	0.001	0.690
0.972	0.001	0.026	0.001
0.997	0.001	0.001	0.001
0.001	0.001	0.001	0.997
0.001	0.195	0.001	0.803
0.821	0.001	0.177	0.001
>GCCTTTTTCTTT	5-GCCTTTTTCTTT,BestGuess:dof42(C2C2dof)/col-dof42-DAP-Seq(GSE60143)/Homer(0.783)	10.045428	-121.346701	0	T:411.0(4.14%),B:680.7(1.76%),P:1e-52
0.034	0.310	0.655	0.001
0.001	0.973	0.001	0.025
0.066	0.565	0.077	0.292
0.001	0.001	0.001	0.997
0.001	0.001	0.001	0.997
0.001	0.292	0.026	0.681
0.001	0.085	0.283	0.631
0.001	0.001	0.001	0.997
0.001	0.997	0.001	0.001
0.001	0.218	0.001	0.780
0.171	0.160	0.118	0.551
0.179	0.183	0.098	0.540
>CAGCTGTCTR	10-CAGCTGTCTR,BestGuess:MyoG(bHLH)/C2C12-MyoG-ChIP-Seq(GSE36024)/Homer(0.930)	6.315896	-111.068509	0	T:2076.0(20.90%),B:5932.0(15.36%),P:1e-48
0.065	0.689	0.025	0.221
0.680	0.119	0.150	0.051
0.001	0.001	0.973	0.025
0.001	0.969	0.001	0.029
0.006	0.035	0.022	0.937
0.015	0.020	0.839	0.126
0.095	0.156	0.069	0.680
0.016	0.559	0.136	0.289
0.228	0.162	0.065	0.545
0.274	0.141	0.383	0.202
>GTCTGKCT	15-GTCTGKCT,BestGuess:Smad4(MAD)/ESC-SMAD4-ChIP-Seq(GSE29422)/Homer(0.841)	5.935727	-66.808896	0	T:1935.0(19.48%),B:5898.9(15.27%),P:1e-29
0.001	0.001	0.944	0.054
0.118	0.103	0.107	0.672
0.051	0.947	0.001	0.001
0.002	0.001	0.001	0.996
0.144	0.142	0.713	0.001
0.074	0.099	0.447	0.379
0.174	0.823	0.002	0.001
0.081	0.231	0.141	0.547
>GTCAGTCAGT	14-GTCAGTCAGT,BestGuess:Pknox1(Homeobox)/ES-Prep1-ChIP-Seq(GSE63282)/Homer(0.760)	6.754174	-61.707308	0	T:944.0(9.51%),B:2565.0(6.64%),P:1e-26
0.077	0.055	0.832	0.036
0.069	0.099	0.044	0.788
0.093	0.767	0.060	0.080
0.800	0.064	0.041	0.095
0.052	0.080	0.822	0.046
0.086	0.061	0.053	0.800
0.061	0.799	0.064	0.076
0.792	0.053	0.036	0.119
0.095	0.054	0.783	0.068
0.054	0.047	0.079	0.820
>CGGATTACTA	15-CGGATTACTA,BestGuess:Gsc/dmmpmm(Noyes_hd)/fly(0.793)	7.694135	-50.457151	0	T:244.0(2.46%),B:476.2(1.23%),P:1e-21
0.089	0.772	0.077	0.062
0.141	0.104	0.712	0.043
0.051	0.053	0.846	0.050
0.764	0.044	0.067	0.125
0.035	0.013	0.051	0.901
0.084	0.080	0.063	0.773
0.861	0.051	0.039	0.049
0.042	0.818	0.078	0.062
0.090	0.038	0.080	0.792
0.768	0.084	0.071	0.077
>VRGGGAATTCCC	15-VRGGGAATTCCC,BestGuess:dl/dmmpmm(Papatsenko)/fly(0.888)	7.244149	-44.309146	0	T:567.0(5.71%),B:1481.5(3.84%),P:1e-19
0.332	0.292	0.195	0.181
0.301	0.214	0.380	0.105
0.001	0.001	0.997	0.001
0.001	0.001	0.891	0.107
0.290	0.001	0.543	0.166
0.616	0.001	0.277	0.106
0.579	0.071	0.059	0.291
0.289	0.068	0.080	0.563
0.105	0.262	0.001	0.632
0.188	0.576	0.001	0.235
0.001	0.997	0.001	0.001
0.001	0.997	0.001	0.001
>GTCTAGACAG	17-GTCTAGACAG,BestGuess:SMAD3/MA0795.1/Jaspar(0.938)	6.849163	-41.930999	0	T:613.0(6.17%),B:1648.2(4.27%),P:1e-18
0.058	0.041	0.816	0.085
0.069	0.027	0.058	0.846
0.086	0.828	0.050	0.036
0.053	0.123	0.063	0.761
0.773	0.071	0.099	0.057
0.032	0.073	0.803	0.092
0.827	0.052	0.027	0.094
0.027	0.819	0.058	0.096
0.776	0.058	0.055	0.111
0.049	0.106	0.754	0.091
>AATCCCCG	18-AATCCCCG,BestGuess:RELB/MA1117.1/Jaspar(0.837)	6.930891	-41.027138	0	T:439.0(4.42%),B:1100.2(2.85%),P:1e-17
0.997	0.001	0.001	0.001
0.647	0.140	0.001	0.212
0.001	0.001	0.001	0.997
0.001	0.997	0.001	0.001
0.001	0.997	0.001	0.001
0.001	0.923	0.075	0.001
0.001	0.997	0.001	0.001
0.001	0.001	0.997	0.001
>ATCTTTTACWAT	16-ATCTTTTACWAT,BestGuess:ARR2/MA0949.1/Jaspar(0.650)	13.034842	-40.312916	0	T:32.0(0.32%),B:16.7(0.04%),P:1e-17
0.997	0.001	0.001	0.001
0.001	0.001	0.001	0.997
0.001	0.997	0.001	0.001
0.001	0.001	0.001	0.997
0.001	0.130	0.001	0.868
0.001	0.001	0.130	0.868
0.001	0.262	0.001	0.736
0.868	0.130	0.001	0.001
0.001	0.736	0.262	0.001
0.474	0.001	0.001	0.524
0.997	0.001	0.001	0.001
0.001	0.001	0.001	0.997
>GTAAAGGAGAGA	18-GTAAAGGAGAGA,BestGuess:SRSF2(RRM)/Homo_sapiens-RNCMPT00072-PBM/HughesRNA(0.704)	13.450401	-38.547572	0	T:20.0(0.20%),B:5.4(0.01%),P:1e-16
0.001	0.001	0.997	0.001
0.001	0.001	0.001	0.997
0.997	0.001	0.001	0.001
0.951	0.001	0.001	0.047
0.997	0.001	0.001	0.001
0.001	0.001	0.997	0.001
0.001	0.001	0.997	0.001
0.951	0.001	0.001	0.047
0.001	0.001	0.997	0.001
0.997	0.001	0.001	0.001
0.001	0.001	0.997	0.001
0.951	0.001	0.047	0.001
>GTCGTSTGTT	18-GTCGTSTGTT,BestGuess:twi/dmmpmm(SeSiMCMC)/fly(0.690)	7.550935	-38.364105	0	T:761.0(7.66%),B:2170.0(5.62%),P:1e-16
0.132	0.001	0.866	0.001
0.001	0.278	0.277	0.443
0.001	0.997	0.001	0.001
0.087	0.001	0.870	0.042
0.242	0.113	0.121	0.524
0.096	0.492	0.411	0.001
0.067	0.001	0.122	0.810
0.172	0.001	0.826	0.001
0.001	0.113	0.304	0.582
0.042	0.001	0.001	0.956
>GRCGCCCT	19-GRCGCCCT,BestGuess:TBP3(MYBrelated)/col-TBP3-DAP-Seq(GSE60143)/Homer(0.731)	7.527869	-35.990921	0	T:441.0(4.44%),B:1142.8(2.96%),P:1e-15
0.300	0.138	0.482	0.080
0.341	0.236	0.422	0.001
0.001	0.816	0.001	0.182
0.001	0.001	0.989	0.009
0.001	0.912	0.001	0.086
0.174	0.824	0.001	0.001
0.001	0.997	0.001	0.001
0.001	0.001	0.001	0.997
>GGGAATCGAACC	20-GGGAATCGAACC,BestGuess:OPI1/Literature(Harbison)/Yeast(0.765)	10.668868	-33.565867	0	T:82.0(0.83%),B:116.3(0.30%),P:1e-14
0.001	0.001	0.987	0.011
0.001	0.001	0.997	0.001
0.001	0.001	0.997	0.001
0.786	0.001	0.212	0.001
0.505	0.339	0.060	0.096
0.001	0.001	0.036	0.962
0.001	0.962	0.001	0.036
0.001	0.001	0.997	0.001
0.997	0.001	0.001	0.001
0.997	0.001	0.001	0.001
0.001	0.962	0.036	0.001
0.001	0.997	0.001	0.001
>GTGHGAGA	22-GTGHGAGA,BestGuess:Su(H)/dmmpmm(Bergman)/fly(0.766)	6.794067	-32.616020	0	T:843.0(8.49%),B:2509.8(6.50%),P:1e-14
0.001	0.001	0.721	0.277
0.001	0.001	0.001	0.997
0.001	0.001	0.997	0.001
0.295	0.421	0.001	0.283
0.001	0.001	0.997	0.001
0.997	0.001	0.001	0.001
0.065	0.001	0.933	0.001
0.997	0.001	0.001	0.001
>GGGCGTTTTATG	21-GGGCGTTTTATG,BestGuess:abd-B/dmmpmm(Noyes)/fly(0.739)	12.976754	-32.273042	0	T:28.0(0.28%),B:16.2(0.04%),P:1e-14
0.185	0.001	0.813	0.001
0.001	0.001	0.997	0.001
0.001	0.001	0.997	0.001
0.001	0.997	0.001	0.001
0.001	0.040	0.958	0.001
0.040	0.001	0.001	0.958
0.001	0.001	0.001	0.997
0.001	0.001	0.001	0.997
0.001	0.001	0.001	0.997
0.919	0.001	0.040	0.040
0.040	0.040	0.001	0.919
0.001	0.001	0.997	0.001
>GCATCTCTAATG	22-GCATCTCTAATG,BestGuess:Unknown2/Drosophila-Promoters/Homer(0.686)	13.505957	-31.680228	0	T:13.0(0.13%),B:2.4(0.01%),P:1e-13
0.001	0.001	0.997	0.001
0.001	0.997	0.001	0.001
0.997	0.001	0.001	0.001
0.001	0.001	0.001	0.997
0.001	0.997	0.001	0.001
0.001	0.001	0.001	0.997
0.050	0.948	0.001	0.001
0.001	0.001	0.001	0.997
0.948	0.050	0.001	0.001
0.997	0.001	0.001	0.001
0.001	0.001	0.001	0.997
0.001	0.050	0.948	0.001
>AAAAAGGATCTA	23-AAAAAGGATCTA,BestGuess:dof42(C2C2dof)/col-dof42-DAP-Seq(GSE60143)/Homer(0.703)	12.355432	-27.765592	0	T:20.0(0.20%),B:9.7(0.02%),P:1e-12
0.700	0.100	0.100	0.100
0.700	0.100	0.100	0.100
0.700	0.100	0.100	0.100
0.700	0.100	0.100	0.100
0.700	0.100	0.100	0.100
0.100	0.100	0.700	0.100
0.100	0.100	0.700	0.100
0.700	0.100	0.100	0.100
0.100	0.100	0.100	0.700
0.100	0.700	0.100	0.100
0.100	0.100	0.100	0.700
0.700	0.100	0.100	0.100
>CACGTGCC	IBL1(bHLH)/Seedling-IBL1-ChIP-Seq(GSE51120)/Homer	5.143172	-33.178396	0	T:3442.0(34.66%),B:11976.2(31.01%),P:1e-14
0.076	0.818	0.039	0.067
0.783	0.064	0.119	0.034
0.015	0.860	0.035	0.090
0.059	0.053	0.838	0.050
0.060	0.189	0.069	0.682
0.052	0.027	0.903	0.018
0.179	0.494	0.142	0.185
0.107	0.627	0.137	0.129
>TTGTCGGMWN	ARF2(ARF)/col-ARF2-DAP-Seq(GSE60143)/Homer	4.256346	-32.723383	0	T:4109.0(41.38%),B:14520.8(37.60%),P:1e-14
0.217	0.203	0.104	0.476
0.001	0.001	0.001	0.997
0.001	0.001	0.997	0.001
0.001	0.001	0.001	0.997
0.001	0.997	0.001	0.001
0.001	0.001	0.654	0.344
0.001	0.101	0.897	0.001
0.377	0.312	0.112	0.199
0.311	0.110	0.202	0.377
0.318	0.182	0.214	0.286
>CTCTCTCTCY	GAGA-repeat/Arabidopsis-Promoters/Homer	6.007867	-31.685662	0	T:641.0(6.45%),B:1834.7(4.75%),P:1e-13
0.101	0.499	0.236	0.163
0.282	0.098	0.029	0.591
0.104	0.642	0.244	0.010
0.261	0.017	0.093	0.629
0.007	0.726	0.263	0.004
0.234	0.133	0.093	0.540
0.062	0.592	0.333	0.013
0.255	0.214	0.025	0.506
0.108	0.506	0.237	0.149
0.230	0.250	0.122	0.398
>WNACACGTGTYWWAW	GT3a(Trihelix)/col-GT3a-DAP-Seq(GSE60143)/Homer	6.529319	-30.934103	0	T:693.0(6.98%),B:2017.0(5.22%),P:1e-13
0.385	0.127	0.042	0.446
0.333	0.192	0.254	0.221
0.484	0.232	0.118	0.166
0.021	0.977	0.001	0.001
0.997	0.001	0.001	0.001
0.001	0.997	0.001	0.001
0.012	0.001	0.986	0.001
0.001	0.001	0.001	0.997
0.001	0.001	0.997	0.001
0.162	0.109	0.232	0.497
0.219	0.261	0.149	0.372
0.486	0.052	0.052	0.409
0.524	0.057	0.031	0.388
0.605	0.001	0.001	0.393
0.481	0.017	0.001	0.501
>CCTGCTGAGH	Zic(Zf)/Cerebellum-ZIC1.2-ChIP-Seq(GSE60731)/Homer	7.268437	-30.658294	0	T:840.0(8.46%),B:2522.1(6.53%),P:1e-13
0.001	0.997	0.001	0.001
0.396	0.602	0.001	0.001
0.001	0.383	0.001	0.615
0.127	0.001	0.871	0.001
0.001	0.997	0.001	0.001
0.103	0.001	0.060	0.836
0.001	0.001	0.997	0.001
0.484	0.067	0.160	0.289
0.001	0.001	0.688	0.310
0.344	0.343	0.033	0.280
>VNRVCAGCTGGY	Atoh1(bHLH)/Cerebellum-Atoh1-ChIP-Seq(GSE22111)/Homer	6.030696	-29.614790	0	T:968.0(9.75%),B:2979.4(7.71%),P:1e-12
0.295	0.237	0.322	0.146
0.209	0.237	0.270	0.284
0.487	0.038	0.467	0.008
0.279	0.419	0.299	0.002
0.002	0.994	0.002	0.002
0.994	0.002	0.002	0.002
0.002	0.002	0.718	0.278
0.381	0.615	0.002	0.002
0.002	0.002	0.002	0.994
0.002	0.002	0.994	0.002
0.002	0.269	0.500	0.230
0.036	0.461	0.058	0.446
>TWGTCTGV	Smad3(MAD)/NPC-Smad3-ChIP-Seq(GSE36673)/Homer	6.119167	-28.957943	0	T:2691.0(27.10%),B:9252.2(23.96%),P:1e-12
0.143	0.203	0.195	0.459
0.422	0.071	0.001	0.506
0.001	0.001	0.997	0.001
0.001	0.001	0.371	0.627
0.001	0.905	0.001	0.093
0.001	0.001	0.001	0.997
0.353	0.001	0.645	0.001
0.236	0.295	0.353	0.116
>CACCGCTT	At5g18450(AP2EREBP)/col-At5g18450-DAP-Seq(GSE60143)/Homer	3.971597	-28.257890	0	T:2823.0(28.43%),B:9761.9(25.28%),P:1e-12
0.045	0.933	0.016	0.006
0.804	0.001	0.194	0.001
0.001	0.997	0.001	0.001
0.001	0.997	0.001	0.001
0.001	0.001	0.982	0.016
0.012	0.957	0.001	0.030
0.012	0.219	0.001	0.768
0.048	0.030	0.014	0.908
>NDNHSACGTGKMNNN	bZIP53(bZIP)/colamp-bZIP53-DAP-Seq(GSE60143)/Homer	7.599953	-27.592195	0	T:1149.0(11.57%),B:3645.3(9.44%),P:1e-11
0.279	0.209	0.195	0.317
0.241	0.159	0.325	0.274
0.243	0.238	0.296	0.223
0.296	0.304	0.001	0.399
0.001	0.455	0.352	0.192
0.997	0.001	0.001	0.001
0.001	0.985	0.001	0.013
0.001	0.001	0.997	0.001
0.001	0.001	0.001	0.997
0.001	0.001	0.997	0.001
0.001	0.001	0.554	0.444
0.387	0.464	0.018	0.131
0.329	0.230	0.191	0.250
0.287	0.211	0.225	0.277
0.295	0.219	0.205	0.281
>HNRAATCAAT	Cux2(Homeobox)/Liver-Cux2-ChIP-Seq(GSE35985)/Homer	6.359094	-27.204804	0	T:1545.0(15.56%),B:5071.4(13.13%),P:1e-11
0.354	0.210	0.193	0.242
0.167	0.218	0.311	0.303
0.373	0.213	0.224	0.190
0.632	0.001	0.361	0.006
0.959	0.001	0.039	0.001
0.001	0.001	0.024	0.974
0.008	0.964	0.027	0.001
0.773	0.001	0.225	0.001
0.997	0.001	0.001	0.001
0.014	0.001	0.001	0.984
>ATGACGTC	TGA10(bZIP)/colamp-TGA10-DAP-Seq(GSE60143)/Homer	6.217241	-249.552442	0	T:3745.0(37.71%),B:10603.2(27.46%),P:1e-108
0.750	0.085	0.125	0.040
0.001	0.001	0.001	0.997
0.001	0.001	0.952	0.046
0.997	0.001	0.001	0.001
0.001	0.914	0.001	0.084
0.099	0.001	0.899	0.001
0.001	0.004	0.001	0.994
0.163	0.719	0.117	0.001
>NTATYGATCH	HNF6(Homeobox)/Liver-Hnf6-ChIP-Seq(ERP000394)/Homer	4.573747	-27.189374	0	T:1888.0(19.01%),B:6320.9(16.37%),P:1e-11
0.249	0.192	0.318	0.241
0.130	0.105	0.159	0.606
0.997	0.001	0.001	0.001
0.001	0.001	0.001	0.997
0.001	0.510	0.001	0.488
0.001	0.001	0.997	0.001
0.997	0.001	0.001	0.001
0.001	0.029	0.001	0.969
0.001	0.674	0.001	0.324
0.237	0.380	0.142	0.242
>GKTAATGR	Nkx6.1(Homeobox)/Islet-Nkx6.1-ChIP-Seq(GSE40975)/Homer	4.633069	-26.599801	0	T:6044.0(60.86%),B:22186.1(57.45%),P:1e-11
0.158	0.185	0.421	0.236
0.180	0.063	0.306	0.451
0.001	0.001	0.001	0.997
0.997	0.001	0.001	0.001
0.997	0.001	0.001	0.001
0.001	0.001	0.001	0.997
0.001	0.099	0.562	0.338
0.526	0.001	0.472	0.001
>RTTATGYAAB	HLF(bZIP)/HSC-HLF.Flag-ChIP-Seq(GSE69817)/Homer	6.209309	-26.310048	0	T:2841.0(28.61%),B:9874.2(25.57%),P:1e-11
0.352	0.147	0.451	0.050
0.020	0.031	0.011	0.938
0.029	0.022	0.148	0.801
0.716	0.024	0.228	0.032
0.024	0.142	0.051	0.783
0.247	0.031	0.680	0.042
0.053	0.416	0.027	0.504
0.886	0.074	0.024	0.016
0.932	0.015	0.034	0.019
0.042	0.396	0.270	0.293
>GGCGGGAARN	E2F6(E2F)/Hela-E2F6-ChIP-Seq(GSE31477)/Homer	7.148914	-25.774908	0	T:567.0(5.71%),B:1647.8(4.27%),P:1e-11
0.254	0.262	0.434	0.051
0.034	0.040	0.922	0.004
0.137	0.732	0.027	0.104
0.010	0.142	0.819	0.029
0.060	0.061	0.768	0.111
0.044	0.063	0.867	0.026
0.937	0.012	0.050	0.001
0.617	0.046	0.262	0.075
0.372	0.175	0.289	0.164
0.200	0.257	0.300	0.243
>WWTRTAAACAVG	FoxL2(Forkhead)/Ovary-FoxL2-ChIP-Seq(GSE60858)/Homer	6.232362	-25.755656	0	T:2454.0(24.71%),B:8441.3(21.86%),P:1e-11
0.490	0.001	0.128	0.381
0.394	0.183	0.161	0.263
0.250	0.052	0.130	0.568
0.476	0.001	0.522	0.001
0.001	0.001	0.001	0.997
0.947	0.051	0.001	0.001
0.997	0.001	0.001	0.001
0.997	0.001	0.001	0.001
0.001	0.961	0.001	0.037
0.997	0.001	0.001	0.001
0.331	0.277	0.225	0.167
0.172	0.246	0.413	0.168
>AGGTGHCAGACA	Tbox:Smad(T-box,MAD)/ESCd5-Smad2_3-ChIP-Seq(GSE29422)/Homer	8.776681	-25.131398	0	T:190.0(1.91%),B:437.6(1.13%),P:1e-10
0.515	0.056	0.245	0.184
0.314	0.057	0.501	0.128
0.007	0.136	0.795	0.062
0.065	0.059	0.014	0.862
0.001	0.001	0.997	0.001
0.301	0.324	0.142	0.234
0.066	0.653	0.187	0.094
0.997	0.001	0.001	0.001
0.001	0.001	0.997	0.001
0.856	0.069	0.001	0.074
0.001	0.997	0.001	0.001
0.543	0.083	0.127	0.247
>RGAGAGAGAAAG	FRS9(ND)/col-FRS9-DAP-Seq(GSE60143)/Homer	9.643226	-25.110122	0	T:147.0(1.48%),B:312.8(0.81%),P:1e-10
0.469	0.001	0.529	0.001
0.027	0.001	0.971	0.001
0.910	0.002	0.087	0.001
0.050	0.001	0.947	0.002
0.997	0.001	0.001	0.001
0.001	0.004	0.993	0.002
0.964	0.004	0.031	0.001
0.001	0.001	0.997	0.001
0.778	0.001	0.220	0.001
0.612	0.071	0.316	0.001
0.608	0.001	0.239	0.152
0.161	0.218	0.506	0.115
>RTACGTGC	HIF-1b(HLH)/T47D-HIF1b-ChIP-Seq(GSE59937)/Homer	5.713117	-24.878081	0	T:3315.0(33.38%),B:11696.2(30.29%),P:1e-10
0.387	0.146	0.321	0.146
0.162	0.143	0.245	0.450
0.819	0.006	0.164	0.011
0.001	0.924	0.001	0.074
0.052	0.001	0.921	0.026
0.002	0.007	0.001	0.990
0.003	0.009	0.983	0.005
0.251	0.592	0.026	0.131
>CACGTGGC	ABF1(bZIP)/Arabidopsis-ABF1-ChIP-Seq(GSE80564)/Homer	5.466062	-24.359238	0	T:1823.0(18.36%),B:6139.4(15.90%),P:1e-10
0.028	0.868	0.057	0.047
0.986	0.001	0.012	0.001
0.001	0.986	0.001	0.012
0.013	0.009	0.977	0.001
0.001	0.001	0.001	0.997
0.006	0.001	0.992	0.001
0.036	0.019	0.591	0.354
0.114	0.813	0.038	0.035
>RRCAGCTGYTSY	MyoD(bHLH)/Myotube-MyoD-ChIP-Seq(GSE21614)/Homer	7.249827	-24.076474	0	T:756.0(7.61%),B:2315.6(6.00%),P:1e-10
0.432	0.137	0.291	0.140
0.400	0.102	0.455	0.042
0.001	0.997	0.001	0.001
0.966	0.001	0.001	0.032
0.001	0.014	0.984	0.001
0.001	0.996	0.002	0.001
0.093	0.001	0.001	0.905
0.001	0.001	0.997	0.001
0.003	0.518	0.079	0.400
0.123	0.268	0.093	0.516
0.187	0.234	0.377	0.202
0.165	0.373	0.197	0.265
>WTGATGACGTCATCW	TGA3(bZIP)/colamp-TGA3-DAP-Seq(GSE60143)/Homer	8.475291	-244.428438	0	T:1810.0(18.23%),B:4174.7(10.81%),P:1e-106
0.388	0.188	0.119	0.304
0.248	0.154	0.175	0.423
0.234	0.105	0.543	0.118
0.562	0.203	0.234	0.001
0.001	0.002	0.001	0.996
0.001	0.001	0.979	0.019
0.997	0.001	0.001	0.001
0.001	0.956	0.001	0.042
0.035	0.001	0.963	0.001
0.001	0.001	0.001	0.997
0.009	0.989	0.001	0.001
0.996	0.001	0.002	0.001
0.001	0.225	0.203	0.571
0.148	0.540	0.090	0.222
0.412	0.138	0.152	0.298
>HNACGCTCCT	MYB88(MYB)/col-MYB88-DAP-Seq(GSE60143)/Homer	5.120759	-23.358723	0	T:2006.0(20.20%),B:6835.0(17.70%),P:1e-10
0.326	0.220	0.175	0.279
0.257	0.304	0.223	0.216
0.824	0.136	0.039	0.001
0.001	0.754	0.244	0.001
0.001	0.001	0.997	0.001
0.001	0.997	0.001	0.001
0.001	0.001	0.156	0.842
0.001	0.997	0.001	0.001
0.001	0.801	0.003	0.195
0.295	0.166	0.065	0.474
>ACCATCTGTT	NeuroG2(bHLH)/Fibroblast-NeuroG2-ChIP-Seq(GSE75910)/Homer	5.787597	-23.246184	0	T:1574.0(15.85%),B:5251.8(13.60%),P:1e-10
0.474	0.163	0.260	0.103
0.183	0.690	0.106	0.021
0.022	0.976	0.001	0.001
0.980	0.002	0.004	0.014
0.013	0.003	0.169	0.815
0.086	0.898	0.014	0.002
0.001	0.001	0.001	0.997
0.001	0.001	0.997	0.001
0.006	0.252	0.137	0.605
0.040	0.303	0.090	0.567
>CGTRNAAARTGA	ABF1/SacCer-Promoters/Homer	6.927001	-23.144112	0	T:1394.0(14.04%),B:4599.5(11.91%),P:1e-10
0.001	0.962	0.036	0.001
0.001	0.001	0.997	0.001
0.036	0.001	0.001	0.962
0.326	0.150	0.429	0.095
0.188	0.294	0.280	0.239
0.408	0.181	0.187	0.224
0.420	0.126	0.243	0.212
0.426	0.274	0.187	0.112
0.535	0.001	0.463	0.001
0.037	0.331	0.001	0.631
0.001	0.001	0.905	0.093
0.980	0.018	0.001	0.001
>KGMCACGTGDCMHHH	ABF2(bZIP)/col-ABF2-DAP-Seq(GSE60143)/Homer	7.798481	-22.766653	0	T:702.0(7.07%),B:2145.3(5.56%),P:1e-9
0.206	0.185	0.250	0.359
0.073	0.001	0.691	0.235
0.471	0.526	0.001	0.002
0.001	0.997	0.001	0.001
0.997	0.001	0.001	0.001
0.001	0.997	0.001	0.001
0.001	0.001	0.997	0.001
0.001	0.001	0.001	0.997
0.092	0.306	0.601	0.001
0.340	0.001	0.322	0.337
0.133	0.487	0.196	0.184
0.282	0.405	0.144	0.169
0.343	0.201	0.180	0.276
0.272	0.221	0.165	0.342
0.311	0.214	0.138	0.336
>GCCATCTGTT	NeuroD1(bHLH)/Islet-NeuroD1-ChIP-Seq(GSE30298)/Homer	7.081424	-21.712286	0	T:657.0(6.62%),B:2003.1(5.19%),P:1e-9
0.321	0.100	0.511	0.068
0.128	0.821	0.034	0.017
0.015	0.977	0.004	0.004
0.977	0.004	0.009	0.010
0.010	0.042	0.221	0.727
0.035	0.952	0.008	0.005
0.003	0.003	0.004	0.990
0.007	0.002	0.990	0.001
0.005	0.265	0.222	0.508
0.050	0.356	0.046	0.548
>CCCACGTGCT	Pho2(bHLH)/Yeast-Pho2-ChIP-Seq(GSE29506)/Homer	6.967668	-21.633894	0	T:911.0(9.17%),B:2894.7(7.50%),P:1e-9
0.116	0.493	0.261	0.129
0.068	0.681	0.152	0.099
0.049	0.879	0.049	0.023
0.862	0.001	0.054	0.083
0.026	0.950	0.023	0.001
0.001	0.001	0.997	0.001
0.028	0.026	0.023	0.923
0.075	0.001	0.923	0.001
0.109	0.696	0.096	0.099
0.063	0.194	0.143	0.600
>NNNNCACGTGNNNNN	At1g78700(BZR)/col-At1g78700-DAP-Seq(GSE60143)/Homer	7.245010	-21.599520	0	T:709.0(7.14%),B:2185.1(5.66%),P:1e-9
0.270	0.216	0.224	0.290
0.269	0.240	0.218	0.273
0.192	0.302	0.205	0.301
0.308	0.203	0.315	0.174
0.044	0.884	0.024	0.048
0.941	0.004	0.015	0.040
0.040	0.879	0.008	0.073
0.072	0.011	0.879	0.038
0.025	0.019	0.004	0.952
0.046	0.021	0.893	0.040
0.196	0.296	0.199	0.309
0.314	0.210	0.281	0.195
0.270	0.227	0.242	0.260
0.279	0.236	0.217	0.268
0.251	0.240	0.195	0.314
>BAACAGCTGT	Myf5(bHLH)/GM-Myf5-ChIP-Seq(GSE24852)/Homer	7.322709	-21.530233	0	T:748.0(7.53%),B:2322.1(6.01%),P:1e-9
0.167	0.231	0.255	0.348
0.599	0.097	0.256	0.048
0.654	0.075	0.230	0.041
0.001	0.997	0.001	0.001
0.990	0.006	0.002	0.002
0.014	0.043	0.937	0.006
0.010	0.907	0.072	0.011
0.002	0.002	0.002	0.994
0.001	0.001	0.997	0.001
0.078	0.260	0.084	0.578
>NNWSACACGTGTSWN	BAM8(BES1)/col-BAM8-DAP-Seq(GSE60143)/Homer	7.529566	-21.149803	0	T:393.0(3.96%),B:1112.2(2.88%),P:1e-9
0.287	0.212	0.209	0.292
0.234	0.237	0.200	0.329
0.283	0.185	0.127	0.406
0.122	0.427	0.282	0.169
0.458	0.115	0.300	0.127
0.030	0.878	0.007	0.085
0.891	0.001	0.097	0.011
0.009	0.904	0.002	0.085
0.066	0.001	0.924	0.009
0.012	0.068	0.002	0.918
0.075	0.006	0.894	0.025
0.123	0.295	0.113	0.468
0.174	0.281	0.419	0.126
0.416	0.124	0.179	0.281
0.326	0.200	0.233	0.242
>GNCACGTG	BMAL1(bHLH)/Liver-Bmal1-ChIP-Seq(GSE39860)/Homer	4.839624	-21.012091	0	T:2729.0(27.48%),B:9587.3(24.83%),P:1e-9
0.209	0.162	0.449	0.180
0.240	0.235	0.249	0.275
0.027	0.961	0.007	0.005
0.984	0.001	0.004	0.011
0.002	0.929	0.001	0.068
0.095	0.019	0.885	0.001
0.008	0.015	0.002	0.975
0.004	0.002	0.960	0.034
>ACGTCAYCHH	TGA2(bZIP)/colamp-TGA2-DAP-Seq(GSE60143)/Homer	6.613187	-244.212147	0	T:4241.0(42.70%),B:12428.8(32.18%),P:1e-106
0.575	0.079	0.144	0.202
0.002	0.882	0.001	0.115
0.089	0.001	0.909	0.001
0.001	0.001	0.001	0.997
0.023	0.975	0.001	0.001
0.975	0.001	0.023	0.001
0.033	0.365	0.156	0.446
0.193	0.442	0.097	0.268
0.339	0.205	0.184	0.272
0.224	0.233	0.170	0.372
>TKNNNYYCACGCGCY	FAR1(FAR1)/col-FAR1-DAP-Seq(GSE60143)/Homer	7.927350	-20.844479	0	T:399.0(4.02%),B:1135.2(2.94%),P:1e-9
0.169	0.218	0.182	0.431
0.221	0.171	0.374	0.234
0.343	0.221	0.214	0.222
0.324	0.213	0.201	0.262
0.252	0.244	0.230	0.274
0.169	0.332	0.139	0.360
0.212	0.413	0.063	0.313
0.111	0.694	0.115	0.080
0.989	0.005	0.005	0.001
0.001	0.997	0.001	0.001
0.042	0.001	0.854	0.103
0.015	0.960	0.001	0.024
0.040	0.001	0.849	0.110
0.052	0.896	0.010	0.042
0.121	0.337	0.189	0.354
>GGCCYCCTGCTGDGH	Zic3(Zf)/mES-Zic3-ChIP-Seq(GSE37889)/Homer	7.884651	-20.804882	0	T:292.0(2.94%),B:784.6(2.03%),P:1e-9
0.179	0.173	0.441	0.207
0.208	0.215	0.511	0.066
0.170	0.494	0.178	0.158
0.133	0.552	0.110	0.205
0.150	0.436	0.074	0.340
0.001	0.995	0.003	0.001
0.089	0.894	0.001	0.016
0.133	0.235	0.002	0.630
0.064	0.010	0.925	0.001
0.001	0.949	0.048	0.002
0.145	0.020	0.061	0.774
0.001	0.003	0.995	0.001
0.238	0.123	0.287	0.351
0.001	0.087	0.815	0.097
0.275	0.356	0.135	0.233
>VDTTTCCCGCCA	E2F7(E2F)/Hela-E2F7-ChIP-Seq(GSE32673)/Homer	8.690744	-20.791471	0	T:335.0(3.37%),B:924.2(2.39%),P:1e-9
0.208	0.350	0.276	0.166
0.290	0.171	0.215	0.323
0.104	0.105	0.179	0.612
0.001	0.152	0.001	0.846
0.001	0.037	0.001	0.961
0.001	0.997	0.001	0.001
0.001	0.730	0.268	0.001
0.001	0.997	0.001	0.001
0.001	0.001	0.987	0.011
0.001	0.978	0.020	0.001
0.001	0.653	0.284	0.062
0.410	0.222	0.140	0.228
>CGCGCGCGCG	SeqBias: CG-repeat	0.000000	-20.535181	0	T:1722.0(17.34%),B:5850.9(15.15%),P:1e-8
0.001	0.898	0.100	0.001
0.001	0.100	0.898	0.001
0.001	0.898	0.100	0.001
0.001	0.100	0.898	0.001
0.001	0.898	0.100	0.001
0.001	0.100	0.898	0.001
0.001	0.898	0.100	0.001
0.001	0.100	0.898	0.001
0.001	0.898	0.100	0.001
0.001	0.100	0.898	0.001
>NVCACGTG	NPAS(bHLH)/Liver-NPAS-ChIP-Seq(GSE39860)/Homer	5.413160	-19.876797	0	T:2775.0(27.94%),B:9791.6(25.35%),P:1e-8
0.265	0.165	0.260	0.310
0.334	0.295	0.270	0.101
0.081	0.896	0.009	0.014
0.951	0.011	0.015	0.023
0.001	0.930	0.001	0.068
0.063	0.001	0.935	0.001
0.014	0.017	0.012	0.957
0.014	0.001	0.969	0.016
>RATGASTCAT	JunB(bZIP)/DendriticCells-Junb-ChIP-Seq(GSE36099)/Homer	6.689312	-19.872886	0	T:598.0(6.02%),B:1823.2(4.72%),P:1e-8
0.255	0.135	0.393	0.218
0.453	0.220	0.240	0.087
0.033	0.018	0.017	0.932
0.029	0.018	0.830	0.123
0.877	0.042	0.028	0.053
0.060	0.471	0.411	0.058
0.063	0.026	0.030	0.881
0.114	0.819	0.029	0.038
0.919	0.024	0.029	0.028
0.082	0.268	0.225	0.426
>DAGGTGTBAA	Tbx6(T-box)/ESC-Tbx6-ChIP-Seq(GSE93524)/Homer	6.349262	-19.756189	0	T:1534.0(15.45%),B:5177.9(13.41%),P:1e-8
0.329	0.140	0.336	0.195
0.769	0.032	0.136	0.063
0.145	0.041	0.777	0.037
0.026	0.044	0.892	0.038
0.015	0.067	0.015	0.903
0.020	0.015	0.942	0.023
0.129	0.326	0.046	0.499
0.049	0.376	0.277	0.297
0.889	0.014	0.071	0.026
0.617	0.154	0.151	0.078
>CCATTGTATGCAAAT	Oct4:Sox17(POU,Homeobox,HMG)/F9-Sox17-ChIP-Seq(GSE44553)/Homer	8.788687	-19.740826	0	T:292.0(2.94%),B:793.6(2.06%),P:1e-8
0.078	0.496	0.208	0.218
0.088	0.656	0.049	0.207
0.710	0.016	0.001	0.273
0.002	0.001	0.001	0.996
0.001	0.001	0.001	0.997
0.013	0.042	0.944	0.001
0.048	0.006	0.001	0.945
0.679	0.062	0.162	0.097
0.003	0.003	0.001	0.993
0.003	0.010	0.783	0.204
0.040	0.769	0.058	0.133
0.726	0.013	0.001	0.260
0.514	0.065	0.230	0.191
0.693	0.100	0.110	0.097
0.172	0.149	0.188	0.491
>CWGGCGGGAA	E2F1(E2F)/Hela-E2F1-ChIP-Seq(GSE22478)/Homer	7.531299	-19.691923	0	T:459.0(4.62%),B:1349.3(3.49%),P:1e-8
0.213	0.423	0.224	0.141
0.256	0.158	0.210	0.376
0.062	0.147	0.789	0.002
0.002	0.002	0.994	0.002
0.002	0.994	0.002	0.002
0.002	0.002	0.994	0.002
0.002	0.080	0.916	0.002
0.002	0.015	0.981	0.002
0.994	0.002	0.002	0.002
0.948	0.002	0.048	0.002
>GGGGGAATCCCC	NFkB-p50,p52(RHD)/Monocyte-p50-ChIP-Chip(Schreiber_et_al.)/Homer	8.671915	-19.425162	0	T:173.0(1.74%),B:419.3(1.09%),P:1e-8
0.138	0.091	0.682	0.089
0.073	0.035	0.839	0.053
0.058	0.001	0.918	0.023
0.042	0.001	0.956	0.001
0.099	0.044	0.856	0.001
0.818	0.030	0.151	0.001
0.683	0.055	0.160	0.102
0.155	0.034	0.090	0.721
0.001	0.803	0.093	0.103
0.021	0.957	0.001	0.021
0.001	0.962	0.001	0.036
0.054	0.902	0.033	0.011
>CSGTGACGTCAC	CRE(bZIP)/Promoter/Homer	5.918254	-241.536822	0	T:2393.0(24.10%),B:6042.2(15.65%),P:1e-104
0.089	0.490	0.225	0.196
0.077	0.378	0.437	0.109
0.067	0.308	0.604	0.021
0.001	0.030	0.001	0.968
0.001	0.203	0.795	0.001
0.981	0.001	0.017	0.001
0.001	0.976	0.001	0.022
0.023	0.001	0.975	0.001
0.001	0.027	0.001	0.971
0.001	0.800	0.198	0.001
0.977	0.001	0.021	0.001
0.005	0.649	0.281	0.065
>RGCCAATSRG	NFY(CCAAT)/Promoter/Homer	4.705513	-19.210704	0	T:1591.0(16.02%),B:5398.6(13.98%),P:1e-8
0.474	0.049	0.467	0.010
0.228	0.049	0.669	0.054
0.001	0.997	0.001	0.001
0.001	0.997	0.001	0.001
0.997	0.001	0.001	0.001
0.997	0.001	0.001	0.001
0.001	0.001	0.001	0.997
0.081	0.493	0.399	0.027
0.460	0.041	0.498	0.001
0.107	0.179	0.695	0.019
>CACCGMCT	At1g75490(AP2EREBP)/colamp-At1g75490-DAP-Seq(GSE60143)/Homer	4.884929	-19.120082	0	T:4595.0(46.27%),B:16764.0(43.41%),P:1e-8
0.138	0.760	0.051	0.051
0.950	0.001	0.048	0.001
0.001	0.997	0.001	0.001
0.001	0.997	0.001	0.001
0.001	0.001	0.997	0.001
0.478	0.328	0.001	0.194
0.141	0.533	0.046	0.280
0.279	0.165	0.018	0.538
>VCAGCTGYTG	Tcf12(bHLH)/GM12878-Tcf12-ChIP-Seq(GSE32465)/Homer	7.146225	-18.618585	0	T:837.0(8.43%),B:2680.6(6.94%),P:1e-8
0.376	0.258	0.359	0.006
0.001	0.997	0.001	0.001
0.997	0.001	0.001	0.001
0.001	0.107	0.891	0.001
0.001	0.974	0.024	0.001
0.111	0.001	0.001	0.887
0.001	0.001	0.997	0.001
0.001	0.430	0.244	0.325
0.137	0.182	0.162	0.519
0.157	0.206	0.424	0.212
>DDWWKVTSACGTGGC	bZIP48(bZIP)/colamp-bZIP48-DAP-Seq(GSE60143)/Homer	6.200522	-18.545092	0	T:979.0(9.86%),B:3188.9(8.26%),P:1e-8
0.342	0.142	0.227	0.289
0.347	0.086	0.231	0.337
0.348	0.137	0.177	0.339
0.324	0.089	0.124	0.462
0.105	0.024	0.462	0.409
0.211	0.305	0.357	0.126
0.235	0.294	0.001	0.470
0.002	0.461	0.442	0.095
0.997	0.001	0.001	0.001
0.001	0.974	0.003	0.022
0.006	0.003	0.986	0.005
0.001	0.001	0.001	0.997
0.001	0.001	0.997	0.001
0.004	0.001	0.698	0.297
0.249	0.727	0.003	0.021
>WWATRTAAACAN	Foxf1(Forkhead)/Lung-Foxf1-ChIP-Seq(GSE77951)/Homer	6.348618	-18.412265	0	T:2677.0(26.96%),B:9463.7(24.51%),P:1e-7
0.286	0.197	0.137	0.379
0.295	0.171	0.138	0.396
0.466	0.139	0.238	0.157
0.142	0.144	0.198	0.516
0.552	0.001	0.446	0.001
0.001	0.001	0.001	0.997
0.997	0.001	0.001	0.001
0.997	0.001	0.001	0.001
0.997	0.001	0.001	0.001
0.001	0.938	0.001	0.060
0.984	0.014	0.001	0.001
0.327	0.236	0.208	0.229
>CKTRWNNNWYAMGTA	ANAC083(NAC)/col-ANAC083-DAP-Seq(GSE60143)/Homer	6.389784	-17.992368	0	T:1998.0(20.12%),B:6932.7(17.95%),P:1e-7
0.114	0.834	0.008	0.044
0.007	0.013	0.523	0.457
0.001	0.001	0.001	0.997
0.303	0.150	0.433	0.113
0.289	0.171	0.124	0.416
0.324	0.184	0.213	0.279
0.261	0.216	0.225	0.299
0.275	0.208	0.190	0.327
0.410	0.122	0.175	0.293
0.116	0.402	0.159	0.324
0.997	0.001	0.001	0.001
0.467	0.525	0.005	0.003
0.031	0.002	0.896	0.071
0.177	0.243	0.168	0.412
0.541	0.157	0.008	0.294
>ATTTTACGAT	ARF16(ARF)/col-ARF16-DAP-Seq(GSE60143)/Homer	6.762513	-17.955388	0	T:1276.0(12.85%),B:4273.2(11.07%),P:1e-7
0.515	0.001	0.244	0.240
0.261	0.001	0.106	0.632
0.001	0.001	0.001	0.997
0.001	0.001	0.001	0.997
0.001	0.001	0.001	0.997
0.906	0.001	0.092	0.001
0.001	0.997	0.001	0.001
0.001	0.001	0.997	0.001
0.733	0.001	0.092	0.174
0.184	0.184	0.229	0.403
>CGTNDHNDHNACGKY	ANAC042(NAC)/col-ANAC042-DAP-Seq(GSE60143)/Homer	4.802105	-17.584898	0	T:2132.0(21.47%),B:7442.8(19.27%),P:1e-7
0.001	0.997	0.001	0.001
0.001	0.001	0.986	0.012
0.001	0.001	0.289	0.709
0.251	0.209	0.278	0.261
0.369	0.084	0.292	0.254
0.342	0.245	0.119	0.294
0.255	0.221	0.226	0.299
0.268	0.146	0.244	0.342
0.246	0.318	0.080	0.356
0.242	0.254	0.234	0.271
0.697	0.301	0.001	0.001
0.002	0.996	0.001	0.001
0.001	0.001	0.997	0.001
0.074	0.207	0.422	0.297
0.223	0.447	0.004	0.326
>GYAATSATTA	ATHB15(HB)/col-ATHB15-DAP-Seq(GSE60143)/Homer	7.694482	-17.529570	0	T:768.0(7.73%),B:2453.1(6.35%),P:1e-7
0.253	0.159	0.522	0.066
0.065	0.405	0.013	0.517
0.706	0.275	0.001	0.018
0.997	0.001	0.001	0.001
0.001	0.001	0.001	0.997
0.141	0.313	0.356	0.189
0.997	0.001	0.001	0.001
0.001	0.001	0.001	0.997
0.001	0.086	0.248	0.665
0.598	0.070	0.260	0.072
>WGCCACGTGK	bZIP68(bZIP)/col-bZIP68-DAP-Seq(GSE60143)/Homer	6.737873	-17.206616	0	T:1028.0(10.35%),B:3389.4(8.78%),P:1e-7
0.261	0.166	0.165	0.408
0.033	0.047	0.536	0.384
0.310	0.688	0.001	0.001
0.001	0.995	0.001	0.003
0.997	0.001	0.001	0.001
0.001	0.991	0.007	0.001
0.001	0.001	0.997	0.001
0.001	0.001	0.001	0.997
0.148	0.188	0.663	0.001
0.223	0.001	0.353	0.423
>ATGACGTCATCN	JunD(bZIP)/K562-JunD-ChIP-Seq/Homer	8.840059	-241.210767	0	T:1913.0(19.26%),B:4510.4(11.68%),P:1e-104
0.636	0.078	0.276	0.010
0.001	0.001	0.001	0.997
0.001	0.001	0.981	0.017
0.994	0.001	0.004	0.001
0.001	0.785	0.041	0.173
0.165	0.034	0.800	0.001
0.001	0.003	0.001	0.995
0.016	0.982	0.001	0.001
0.997	0.001	0.001	0.001
0.009	0.282	0.080	0.629
0.134	0.529	0.131	0.206
0.281	0.254	0.256	0.209
>WTTTCSCGCC	DEL2(E2FDP)/col-DEL2-DAP-Seq(GSE60143)/Homer	6.886213	-17.132396	0	T:1166.0(11.74%),B:3890.3(10.07%),P:1e-7
0.293	0.147	0.126	0.434
0.235	0.150	0.074	0.541
0.045	0.053	0.001	0.901
0.072	0.023	0.021	0.884
0.105	0.554	0.254	0.087
0.028	0.532	0.411	0.029
0.078	0.799	0.032	0.091
0.050	0.001	0.860	0.089
0.001	0.891	0.001	0.107
0.068	0.597	0.165	0.170
>DNCKTNDNNNHNAAG	ANAC071(NAC)/col-ANAC071-DAP-Seq(GSE60143)/Homer	7.039047	-16.907661	0	T:2073.0(20.87%),B:7240.3(18.75%),P:1e-7
0.360	0.001	0.274	0.365
0.352	0.207	0.237	0.204
0.001	0.997	0.001	0.001
0.001	0.001	0.494	0.504
0.001	0.001	0.001	0.997
0.233	0.237	0.318	0.212
0.342	0.173	0.218	0.267
0.280	0.236	0.215	0.270
0.274	0.231	0.223	0.272
0.276	0.206	0.238	0.279
0.261	0.225	0.175	0.339
0.209	0.319	0.244	0.228
0.997	0.001	0.001	0.001
0.598	0.400	0.001	0.001
0.001	0.001	0.997	0.001
>GCTAATCC	CRX(Homeobox)/Retina-Crx-ChIP-Seq(GSE20012)/Homer	4.852430	-16.807798	0	T:3849.0(38.76%),B:13969.5(36.17%),P:1e-7
0.148	0.245	0.445	0.162
0.132	0.528	0.062	0.278
0.022	0.004	0.001	0.973
0.890	0.003	0.023	0.084
0.975	0.011	0.006	0.008
0.001	0.006	0.183	0.810
0.001	0.978	0.016	0.005
0.012	0.753	0.013	0.222
>GGCGGGAAAH	E2F4(E2F)/K562-E2F4-ChIP-Seq(GSE31477)/Homer	6.580958	-16.735680	0	T:1491.0(15.01%),B:5087.9(13.17%),P:1e-7
0.173	0.303	0.508	0.016
0.015	0.051	0.933	0.001
0.032	0.966	0.001	0.001
0.001	0.153	0.845	0.001
0.009	0.323	0.667	0.001
0.103	0.150	0.698	0.049
0.815	0.079	0.036	0.070
0.719	0.073	0.122	0.086
0.550	0.101	0.165	0.184
0.260	0.264	0.087	0.389
>YCAATWAT	ATHB21(HB)/colamp-ATHB21-DAP-Seq(GSE60143)/Homer	3.398854	-16.503642	0	T:1308.0(13.17%),B:4421.4(11.45%),P:1e-7
0.001	0.466	0.153	0.381
0.001	0.997	0.001	0.001
0.997	0.001	0.001	0.001
0.997	0.001	0.001	0.001
0.001	0.001	0.001	0.997
0.533	0.001	0.001	0.465
0.997	0.001	0.001	0.001
0.001	0.001	0.001	0.997
>DCTTNHTTTTYAMGY	VND6(NAC)/col-VND6-DAP-Seq(GSE60143)/Homer	6.167289	-16.334904	0	T:2483.0(25.00%),B:8793.2(22.77%),P:1e-7
0.299	0.171	0.322	0.208
0.017	0.978	0.001	0.004
0.001	0.001	0.285	0.713
0.001	0.001	0.001	0.997
0.196	0.236	0.337	0.231
0.292	0.203	0.174	0.331
0.180	0.230	0.190	0.401
0.126	0.270	0.148	0.456
0.131	0.234	0.177	0.458
0.222	0.214	0.160	0.404
0.139	0.361	0.136	0.364
0.997	0.001	0.001	0.001
0.533	0.465	0.001	0.001
0.001	0.001	0.987	0.011
0.187	0.284	0.159	0.371
>GACAGCTGKCAW	bZIP69(bZIP)/col-bZIP69-DAP-Seq(GSE60143)/Homer	9.085288	-16.208021	0	T:134.0(1.35%),B:320.6(0.83%),P:1e-7
0.097	0.062	0.592	0.249
0.632	0.337	0.008	0.023
0.008	0.976	0.008	0.008
0.991	0.001	0.001	0.007
0.046	0.015	0.917	0.022
0.023	0.901	0.022	0.054
0.007	0.001	0.001	0.991
0.001	0.007	0.978	0.014
0.001	0.023	0.440	0.536
0.189	0.690	0.046	0.075
0.563	0.104	0.132	0.201
0.397	0.123	0.153	0.327
>NNATGASTCATH	Fra1(bZIP)/BT549-Fra1-ChIP-Seq(GSE46166)/Homer	7.011739	-16.050512	0	T:632.0(6.36%),B:1996.3(5.17%),P:1e-6
0.227	0.228	0.279	0.266
0.285	0.199	0.287	0.229
0.461	0.212	0.256	0.070
0.017	0.005	0.016	0.962
0.015	0.009	0.745	0.231
0.949	0.010	0.001	0.040
0.097	0.363	0.411	0.130
0.028	0.013	0.026	0.933
0.189	0.789	0.009	0.013
0.963	0.012	0.001	0.024
0.074	0.253	0.198	0.475
0.244	0.347	0.172	0.237
>ATTGCATCAT	Chop(bZIP)/MEF-Chop-ChIP-Seq(GSE35681)/Homer	7.626492	-15.994153	0	T:765.0(7.70%),B:2468.7(6.39%),P:1e-6
0.503	0.160	0.298	0.039
0.009	0.008	0.006	0.977
0.003	0.004	0.024	0.969
0.250	0.004	0.546	0.200
0.027	0.963	0.002	0.008
0.929	0.016	0.050	0.005
0.040	0.024	0.011	0.925
0.015	0.966	0.012	0.007
0.957	0.008	0.030	0.005
0.019	0.145	0.338	0.499
>TYAGCCGCCATT	ERF13(AP2EREBP)/colamp-ERF13-DAP-Seq(GSE60143)/Homer	5.248983	-15.878136	0	T:1696.0(17.08%),B:5865.9(15.19%),P:1e-6
0.273	0.114	0.163	0.451
0.101	0.362	0.141	0.396
0.656	0.270	0.067	0.007
0.001	0.001	0.997	0.001
0.001	0.989	0.001	0.009
0.043	0.951	0.004	0.002
0.002	0.001	0.996	0.001
0.114	0.773	0.001	0.112
0.001	0.997	0.001	0.001
0.581	0.013	0.161	0.245
0.228	0.191	0.041	0.540
0.299	0.153	0.099	0.449
>TGACGTCABC	TGA6(bZIP)/colamp-TGA6-DAP-Seq(GSE60143)/Homer	6.287295	-241.170915	0	T:3949.0(39.76%),B:11397.0(29.51%),P:1e-104
0.141	0.232	0.002	0.625
0.104	0.235	0.489	0.172
0.921	0.001	0.061	0.017
0.001	0.892	0.022	0.085
0.086	0.003	0.910	0.001
0.013	0.045	0.001	0.941
0.169	0.782	0.013	0.036
0.879	0.004	0.063	0.054
0.041	0.278	0.277	0.404
0.189	0.541	0.091	0.179
>WGGGGATTTCCC	NFkB-p65(RHD)/GM12787-p65-ChIP-Seq(GSE19485)/Homer	7.188169	-15.838186	0	T:464.0(4.67%),B:1413.0(3.66%),P:1e-6
0.386	0.093	0.197	0.324
0.098	0.005	0.727	0.170
0.002	0.001	0.993	0.004
0.001	0.001	0.965	0.033
0.354	0.001	0.622	0.023
0.601	0.138	0.172	0.089
0.355	0.072	0.016	0.557
0.031	0.014	0.017	0.938
0.001	0.193	0.001	0.805
0.001	0.816	0.001	0.182
0.002	0.974	0.001	0.023
0.261	0.608	0.019	0.112
>DATGASTCATHN	Atf3(bZIP)/GBM-ATF3-ChIP-Seq(GSE33912)/Homer	5.979652	-15.596138	0	T:726.0(7.31%),B:2336.4(6.05%),P:1e-6
0.305	0.134	0.316	0.245
0.486	0.214	0.275	0.025
0.001	0.001	0.001	0.997
0.001	0.001	0.946	0.052
0.997	0.001	0.001	0.001
0.047	0.454	0.452	0.048
0.001	0.001	0.001	0.997
0.052	0.946	0.001	0.001
0.997	0.001	0.001	0.001
0.025	0.278	0.213	0.484
0.243	0.327	0.131	0.300
0.256	0.266	0.231	0.247
>DATGASTCAT	BATF(bZIP)/Th17-BATF-ChIP-Seq(GSE39756)/Homer	6.408060	-15.520762	0	T:702.0(7.07%),B:2252.4(5.83%),P:1e-6
0.258	0.115	0.308	0.319
0.494	0.221	0.193	0.092
0.001	0.001	0.001	0.997
0.001	0.001	0.900	0.098
0.986	0.001	0.001	0.012
0.030	0.456	0.481	0.033
0.007	0.001	0.001	0.991
0.095	0.899	0.004	0.002
0.997	0.001	0.001	0.001
0.087	0.209	0.225	0.479
>NTTGACAGCTGTCAN	VIP1(bZIP)/col-VIP1-DAP-Seq(GSE60143)/Homer	8.523403	-15.383630	0	T:229.0(2.31%),B:626.9(1.62%),P:1e-6
0.273	0.183	0.225	0.318
0.215	0.177	0.229	0.379
0.215	0.159	0.229	0.398
0.158	0.105	0.480	0.256
0.646	0.349	0.001	0.004
0.008	0.899	0.001	0.092
0.997	0.001	0.001	0.001
0.132	0.002	0.865	0.001
0.001	0.844	0.006	0.149
0.001	0.001	0.001	0.997
0.100	0.001	0.889	0.010
0.006	0.010	0.385	0.599
0.255	0.537	0.088	0.120
0.421	0.225	0.137	0.217
0.318	0.219	0.200	0.262
>DVCGTRNNNNNYACG	ANAC094(NAC)/col-ANAC094-DAP-Seq(GSE60143)/Homer	4.814905	-14.775735	0	T:1699.0(17.11%),B:5905.1(15.29%),P:1e-6
0.374	0.020	0.343	0.263
0.359	0.259	0.243	0.139
0.001	0.997	0.001	0.001
0.001	0.001	0.997	0.001
0.001	0.001	0.019	0.979
0.275	0.179	0.391	0.155
0.267	0.207	0.235	0.291
0.255	0.235	0.227	0.283
0.263	0.239	0.227	0.271
0.239	0.291	0.223	0.247
0.243	0.239	0.227	0.291
0.155	0.359	0.147	0.339
0.931	0.067	0.001	0.001
0.001	0.997	0.001	0.001
0.001	0.001	0.997	0.001
>KACACGTCTCTY	bHLH157(bHLH)/col-bHLH157-DAP-Seq(GSE60143)/Homer	7.485175	-14.666758	0	T:851.0(8.57%),B:2800.7(7.25%),P:1e-6
0.170	0.128	0.404	0.298
0.532	0.064	0.254	0.150
0.148	0.617	0.001	0.234
0.997	0.001	0.001	0.001
0.001	0.997	0.001	0.001
0.001	0.001	0.978	0.020
0.084	0.021	0.001	0.894
0.001	0.702	0.085	0.212
0.233	0.001	0.001	0.765
0.106	0.723	0.001	0.170
0.149	0.171	0.064	0.616
0.128	0.255	0.233	0.384
>TATCGATNAN	CUX1(Homeobox)/K562-CUX1-ChIP-Seq(GSE92882)/Homer	6.166636	-14.501799	0	T:2116.0(21.31%),B:7470.0(19.34%),P:1e-6
0.160	0.168	0.260	0.412
0.970	0.015	0.014	0.001
0.001	0.040	0.012	0.947
0.039	0.654	0.001	0.306
0.271	0.001	0.675	0.053
0.977	0.001	0.021	0.001
0.001	0.111	0.012	0.876
0.296	0.279	0.188	0.236
0.480	0.176	0.261	0.083
0.291	0.164	0.260	0.284
>GGCGGCGG	ERF104(AP2EREBP)/col-ERF104-DAP-Seq(GSE60143)/Homer	4.493478	-14.153899	0	T:1233.0(12.42%),B:4200.5(10.88%),P:1e-6
0.001	0.001	0.997	0.001
0.130	0.001	0.868	0.001
0.001	0.997	0.001	0.001
0.001	0.001	0.997	0.001
0.001	0.001	0.997	0.001
0.001	0.997	0.001	0.001
0.001	0.022	0.866	0.111
0.096	0.133	0.734	0.037
>NRCCGACDWNNNNNN	CBF4(AP2EREBP)/colamp-CBF4-DAP-Seq(GSE60143)/Homer	6.702171	-14.111361	0	T:2139.0(21.54%),B:7567.4(19.60%),P:1e-6
0.188	0.274	0.231	0.307
0.447	0.001	0.551	0.001
0.001	0.737	0.001	0.261
0.001	0.997	0.001	0.001
0.001	0.001	0.997	0.001
0.997	0.001	0.001	0.001
0.001	0.997	0.001	0.001
0.365	0.189	0.229	0.217
0.285	0.226	0.113	0.376
0.268	0.255	0.219	0.258
0.273	0.203	0.263	0.261
0.273	0.236	0.215	0.276
0.251	0.249	0.217	0.283
0.255	0.228	0.241	0.276
0.260	0.249	0.226	0.264
>GCGCCGTY	PUCHI(AP2EREBP)/colamp-PUCHI-DAP-Seq(GSE60143)/Homer	6.291229	-13.857269	0	T:1432.0(14.42%),B:4940.1(12.79%),P:1e-6
0.001	0.186	0.812	0.001
0.001	0.997	0.001	0.001
0.001	0.001	0.997	0.001
0.001	0.997	0.001	0.001
0.001	0.997	0.001	0.001
0.001	0.001	0.997	0.001
0.185	0.241	0.001	0.573
0.243	0.345	0.001	0.412
>TGACGTCACS	FEA4(bZIP)/Corn-FEA4-ChIP-Seq(GSE61954)/Homer	5.824753	-214.265632	0	T:3752.0(37.78%),B:10906.1(28.24%),P:1e-93
0.058	0.043	0.087	0.812
0.008	0.353	0.619	0.020
0.828	0.023	0.085	0.064
0.001	0.708	0.115	0.176
0.169	0.064	0.764	0.003
0.056	0.036	0.058	0.850
0.012	0.701	0.286	0.001
0.954	0.001	0.029	0.016
0.031	0.476	0.286	0.207
0.194	0.289	0.415	0.103
>AAAAAGGC	dof42(C2C2dof)/col-dof42-DAP-Seq(GSE60143)/Homer	6.479469	-13.794558	0	T:1139.0(11.47%),B:3864.8(10.01%),P:1e-5
0.858	0.001	0.066	0.075
0.964	0.001	0.001	0.034
0.997	0.001	0.001	0.001
0.997	0.001	0.001	0.001
0.997	0.001	0.001	0.001
0.001	0.001	0.997	0.001
0.001	0.001	0.997	0.001
0.001	0.652	0.001	0.346
>WKNWSACGTGGCAWN	GBF5(bZIP)/colamp-GBF5-DAP-Seq(GSE60143)/Homer	6.984932	-13.782253	0	T:844.0(8.50%),B:2792.7(7.23%),P:1e-5
0.341	0.110	0.153	0.395
0.164	0.056	0.435	0.345
0.196	0.276	0.332	0.196
0.297	0.265	0.003	0.435
0.010	0.491	0.392	0.108
0.995	0.001	0.003	0.001
0.005	0.951	0.009	0.035
0.019	0.012	0.955	0.014
0.015	0.006	0.001	0.978
0.010	0.003	0.983	0.004
0.006	0.002	0.672	0.320
0.257	0.690	0.019	0.034
0.573	0.132	0.123	0.172
0.381	0.161	0.185	0.273
0.336	0.201	0.189	0.274
>CTYTCTYTCTCTCTC	GAGA-repeat/SacCer-Promoters/Homer	4.874379	-13.745396	0	T:3659.0(36.84%),B:13349.6(34.57%),P:1e-5
0.091	0.563	0.083	0.263
0.083	0.075	0.064	0.778
0.075	0.495	0.075	0.355
0.057	0.069	0.057	0.817
0.103	0.615	0.074	0.208
0.022	0.088	0.064	0.826
0.084	0.488	0.048	0.380
0.070	0.152	0.060	0.718
0.066	0.754	0.040	0.140
0.062	0.101	0.061	0.776
0.048	0.777	0.049	0.126
0.035	0.053	0.065	0.847
0.065	0.735	0.062	0.138
0.065	0.092	0.069	0.774
0.104	0.503	0.066	0.327
>VTGACTCATC	AP-1(bZIP)/ThioMac-PU.1-ChIP-Seq(GSE21512)/Homer	6.049537	-13.709652	0	T:775.0(7.80%),B:2545.6(6.59%),P:1e-5
0.419	0.275	0.277	0.028
0.001	0.001	0.001	0.997
0.010	0.002	0.965	0.023
0.984	0.003	0.001	0.012
0.062	0.579	0.305	0.054
0.026	0.001	0.001	0.972
0.043	0.944	0.001	0.012
0.980	0.005	0.001	0.014
0.050	0.172	0.307	0.471
0.149	0.444	0.211	0.195
>ACGCGTTTTANACRC	CAMTA5(CAMTA)/col-CAMTA5-DAP-Seq(GSE60143)/Homer	6.418510	-13.708735	0	T:1671.0(16.83%),B:5830.1(15.10%),P:1e-5
0.738	0.130	0.106	0.026
0.065	0.890	0.012	0.033
0.320	0.008	0.641	0.031
0.014	0.874	0.008	0.104
0.037	0.008	0.908	0.047
0.037	0.164	0.213	0.586
0.218	0.151	0.179	0.453
0.182	0.123	0.100	0.595
0.259	0.151	0.175	0.416
0.435	0.181	0.120	0.264
0.306	0.196	0.238	0.259
0.604	0.130	0.120	0.146
0.167	0.619	0.057	0.157
0.424	0.075	0.381	0.120
0.141	0.585	0.065	0.209
>THAATTRAWN	AT1G20910(ARID)/col-AT1G20910-DAP-Seq(GSE60143)/Homer	6.230875	-13.666338	0	T:3943.0(39.70%),B:14442.6(37.40%),P:1e-5
0.133	0.254	0.204	0.409
0.366	0.244	0.103	0.287
0.785	0.001	0.213	0.001
0.997	0.001	0.001	0.001
0.001	0.001	0.001	0.997
0.001	0.386	0.001	0.612
0.459	0.001	0.500	0.040
0.764	0.001	0.234	0.001
0.377	0.071	0.223	0.329
0.189	0.270	0.220	0.322
>VGCTGWCAVB	Meis1(Homeobox)/MastCells-Meis1-ChIP-Seq(GSE48085)/Homer	6.307798	-13.517080	0	T:2067.0(20.81%),B:7315.2(18.94%),P:1e-5
0.278	0.232	0.365	0.126
0.174	0.267	0.421	0.138
0.126	0.665	0.208	0.001
0.001	0.001	0.001	0.997
0.001	0.001	0.997	0.001
0.465	0.001	0.001	0.533
0.001	0.997	0.001	0.001
0.997	0.001	0.001	0.001
0.255	0.325	0.369	0.050
0.001	0.402	0.267	0.331
>TTCCCGCCAA	DEL1(E2FDP)/colamp-DEL1-DAP-Seq(GSE60143)/Homer	12.583392	-13.470047	0	T:32.0(0.32%),B:47.5(0.12%),P:1e-5
0.039	0.006	0.001	0.954
0.003	0.003	0.003	0.991
0.001	0.621	0.001	0.377
0.001	0.929	0.039	0.031
0.001	0.845	0.022	0.132
0.005	0.001	0.992	0.002
0.002	0.981	0.016	0.001
0.131	0.762	0.014	0.093
0.818	0.045	0.074	0.063
0.995	0.002	0.001	0.002
>BTKGGCGGGAAA	E2F3(E2F)/MEF-E2F3-ChIP-Seq(GSE71376)/Homer	6.827446	-13.359510	0	T:840.0(8.46%),B:2786.6(7.22%),P:1e-5
0.045	0.269	0.367	0.319
0.144	0.150	0.166	0.540
0.163	0.127	0.358	0.352
0.013	0.159	0.807	0.021
0.001	0.032	0.966	0.001
0.069	0.909	0.021	0.001
0.001	0.001	0.997	0.001
0.001	0.164	0.834	0.001
0.021	0.090	0.868	0.021
0.845	0.099	0.035	0.021
0.655	0.001	0.180	0.164
0.413	0.172	0.172	0.243
>AGGTGTGAAM	Tbet(T-box)/CD8-Tbet-ChIP-Seq(GSE33802)/Homer	6.742059	-13.218193	0	T:1620.0(16.31%),B:5654.8(14.64%),P:1e-5
0.788	0.015	0.091	0.106
0.239	0.067	0.512	0.182
0.032	0.001	0.886	0.081
0.001	0.029	0.001	0.969
0.001	0.001	0.997	0.001
0.255	0.014	0.021	0.710
0.056	0.299	0.499	0.146
0.997	0.001	0.001	0.001
0.467	0.294	0.045	0.194
0.377	0.246	0.180	0.197
>GATGACGTCA	bZIP50(bZIP)/colamp-bZIP50-DAP-Seq(GSE60143)/Homer	5.641910	-203.664400	0	T:4920.0(49.54%),B:15301.0(39.62%),P:1e-88
0.187	0.142	0.441	0.230
0.431	0.259	0.257	0.053
0.048	0.049	0.001	0.902
0.040	0.039	0.805	0.116
0.920	0.001	0.014	0.065
0.001	0.937	0.020	0.042
0.109	0.028	0.849	0.014
0.114	0.079	0.003	0.804
0.260	0.416	0.196	0.128
0.513	0.047	0.219	0.221
>DNCKTNNNNNNNAAG	VND2(NAC)/col-VND2-DAP-Seq(GSE60143)/Homer	6.983928	-13.080965	0	T:1953.0(19.67%),B:6901.5(17.87%),P:1e-5
0.337	0.026	0.282	0.356
0.317	0.218	0.231	0.234
0.001	0.997	0.001	0.001
0.001	0.001	0.426	0.572
0.001	0.001	0.001	0.997
0.274	0.207	0.322	0.197
0.290	0.221	0.234	0.256
0.272	0.222	0.239	0.268
0.261	0.244	0.227	0.267
0.250	0.248	0.219	0.283
0.255	0.235	0.208	0.301
0.197	0.330	0.207	0.266
0.997	0.001	0.001	0.001
0.593	0.405	0.001	0.001
0.001	0.001	0.992	0.006
>GGYCATAAAW	caudal(Homeobox)/Drosophila-Embryos-ChIP-Chip(modEncode)/Homer	6.748893	-13.055423	0	T:2052.0(20.66%),B:7273.2(18.83%),P:1e-5
0.232	0.134	0.474	0.160
0.245	0.148	0.606	0.001
0.022	0.539	0.021	0.418
0.209	0.756	0.028	0.007
0.725	0.021	0.245	0.009
0.001	0.001	0.002	0.996
0.980	0.001	0.012	0.007
0.947	0.001	0.004	0.048
0.954	0.042	0.003	0.001
0.446	0.129	0.121	0.304
>WWWWWWWWWW	SeqBias: A/T bias	0.000000	-12.897151	0	T:9880.0(99.49%),B:38262.9(99.08%),P:1e-5
0.474	0.026	0.026	0.474
0.474	0.026	0.026	0.474
0.474	0.026	0.026	0.474
0.474	0.026	0.026	0.474
0.474	0.026	0.026	0.474
0.474	0.026	0.026	0.474
0.474	0.026	0.026	0.474
0.474	0.026	0.026	0.474
0.474	0.026	0.026	0.474
0.474	0.026	0.026	0.474
>CCACGTGGNH	PIF7(bHLH)/col-PIF7-DAP-Seq(GSE60143)/Homer	7.639129	-12.803748	0	T:449.0(4.52%),B:1403.0(3.63%),P:1e-5
0.150	0.537	0.167	0.146
0.012	0.898	0.051	0.039
0.866	0.012	0.046	0.076
0.039	0.879	0.040	0.042
0.063	0.025	0.856	0.056
0.038	0.041	0.024	0.897
0.038	0.071	0.863	0.028
0.169	0.161	0.552	0.118
0.221	0.231	0.226	0.322
0.332	0.235	0.156	0.278
>NABTCCCWDGGGAVH	EBF2(EBF)/BrownAdipose-EBF2-ChIP-Seq(GSE97114)/Homer	6.636639	-12.687693	0	T:287.0(2.89%),B:846.8(2.19%),P:1e-5
0.345	0.201	0.201	0.254
0.408	0.110	0.257	0.225
0.148	0.226	0.326	0.299
0.079	0.189	0.086	0.646
0.008	0.944	0.021	0.027
0.035	0.730	0.002	0.233
0.033	0.866	0.006	0.095
0.282	0.263	0.041	0.414
0.340	0.045	0.318	0.297
0.112	0.008	0.830	0.050
0.210	0.001	0.757	0.032
0.016	0.016	0.962	0.006
0.618	0.079	0.230	0.073
0.347	0.312	0.226	0.115
0.269	0.230	0.127	0.375
>DGCACACGTG	MNT(bHLH)/HepG2-MNT-ChIP-Seq(Encode)/Homer	4.967577	-12.615485	0	T:1455.0(14.65%),B:5058.1(13.10%),P:1e-5
0.330	0.105	0.302	0.263
0.263	0.178	0.435	0.124
0.243	0.522	0.043	0.192
0.782	0.178	0.039	0.001
0.001	0.997	0.001	0.001
0.997	0.001	0.001	0.001
0.001	0.725	0.001	0.273
0.001	0.001	0.997	0.001
0.001	0.001	0.001	0.997
0.001	0.001	0.997	0.001
>HDATGGCGGCGG	RAP26(AP2EREBP)/colamp-RAP26-DAP-Seq(GSE60143)/Homer	5.888544	-12.534330	0	T:2819.0(28.39%),B:10188.8(26.38%),P:1e-5
0.350	0.234	0.156	0.260
0.329	0.150	0.255	0.265
0.442	0.052	0.235	0.271
0.251	0.235	0.047	0.467
0.194	0.057	0.451	0.298
0.305	0.058	0.487	0.150
0.001	0.966	0.001	0.032
0.001	0.001	0.980	0.018
0.008	0.008	0.983	0.001
0.001	0.996	0.001	0.002
0.063	0.038	0.595	0.304
0.182	0.220	0.438	0.160
>GGGAAAAMCCCG	Dorsal(RHD)/Embryo-dl-ChIP-Seq(GSE65441)/Homer	7.870124	-12.528906	0	T:300.0(3.02%),B:892.6(2.31%),P:1e-5
0.104	0.129	0.608	0.159
0.085	0.065	0.795	0.055
0.259	0.059	0.657	0.025
0.774	0.001	0.176	0.049
0.933	0.019	0.012	0.036
0.753	0.047	0.019	0.181
0.627	0.050	0.048	0.275
0.297	0.445	0.073	0.186
0.145	0.710	0.062	0.083
0.096	0.694	0.116	0.094
0.187	0.542	0.164	0.107
0.287	0.145	0.464	0.104
>CTGCCWVCTTTTRTA	ZNF7(Zf)/HepG2-ZNF7.Flag-ChIP-Seq(Encode)/Homer	6.314380	-12.495855	0	T:759.0(7.64%),B:2511.5(6.50%),P:1e-5
0.119	0.442	0.177	0.263
0.029	0.058	0.001	0.912
0.001	0.001	0.997	0.001
0.060	0.674	0.001	0.265
0.116	0.825	0.029	0.030
0.413	0.059	0.175	0.353
0.295	0.383	0.263	0.058
0.001	0.997	0.001	0.001
0.233	0.001	0.001	0.765
0.001	0.412	0.001	0.586
0.001	0.001	0.001	0.997
0.001	0.001	0.001	0.997
0.469	0.001	0.501	0.029
0.207	0.207	0.116	0.470
0.441	0.145	0.207	0.206
>WRCKTGWNNNWCAMG	ANAC092(NAC)/colamp-ANAC092-DAP-Seq(GSE60143)/Homer	7.184450	-12.493846	0	T:1040.0(10.47%),B:3532.3(9.15%),P:1e-5
0.315	0.029	0.227	0.429
0.363	0.186	0.281	0.170
0.040	0.940	0.001	0.019
0.002	0.002	0.497	0.499
0.001	0.001	0.001	0.997
0.258	0.173	0.456	0.113
0.269	0.205	0.146	0.380
0.294	0.221	0.214	0.271
0.258	0.257	0.245	0.240
0.263	0.223	0.216	0.297
0.378	0.156	0.207	0.259
0.096	0.494	0.149	0.261
0.997	0.001	0.001	0.001
0.490	0.499	0.006	0.005
0.016	0.001	0.906	0.077
>CCWTTGTY	Sox3(HMG)/NPC-Sox3-ChIP-Seq(GSE33059)/Homer	6.563838	-202.404940	0	T:3924.0(39.51%),B:11626.3(30.11%),P:1e-87
0.019	0.695	0.147	0.139
0.032	0.705	0.003	0.260
0.481	0.001	0.001	0.517
0.001	0.001	0.001	0.997
0.001	0.001	0.001	0.997
0.007	0.027	0.843	0.123
0.056	0.001	0.113	0.830
0.076	0.330	0.185	0.409
>HCACCGACAWHD	DEAR2(AP2EREBP)/colamp-DEAR2-DAP-Seq(GSE60143)/Homer	5.318706	-12.425407	0	T:2614.0(26.32%),B:9414.1(24.38%),P:1e-5
0.220	0.325	0.145	0.310
0.239	0.578	0.085	0.098
0.882	0.001	0.109	0.008
0.001	0.997	0.001	0.001
0.001	0.997	0.001	0.001
0.001	0.001	0.997	0.001
0.691	0.086	0.009	0.214
0.005	0.992	0.001	0.002
0.596	0.198	0.089	0.117
0.353	0.198	0.054	0.395
0.272	0.235	0.129	0.364
0.282	0.147	0.230	0.342
>ANTTMRCASBNNNGTGYKAAN	Brachyury(T-box)/Mesoendoderm-Brachyury-ChIP-exo(GSE54963)/Homer	7.371120	-12.399913	0	T:441.0(4.44%),B:1381.9(3.58%),P:1e-5
0.402	0.156	0.211	0.231
0.256	0.196	0.221	0.326
0.090	0.251	0.086	0.573
0.020	0.110	0.001	0.869
0.352	0.402	0.166	0.080
0.442	0.065	0.347	0.146
0.001	0.969	0.020	0.010
0.859	0.001	0.085	0.055
0.105	0.482	0.337	0.075
0.171	0.332	0.221	0.276
0.201	0.221	0.241	0.337
0.347	0.221	0.226	0.206
0.231	0.196	0.342	0.231
0.116	0.292	0.502	0.090
0.055	0.070	0.030	0.845
0.001	0.025	0.959	0.015
0.161	0.367	0.055	0.417
0.080	0.196	0.352	0.372
0.904	0.001	0.070	0.025
0.603	0.101	0.206	0.090
0.261	0.236	0.246	0.256
>CCTTTGATST	LEF1(HMG)/H1-LEF1-ChIP-Seq(GSE64758)/Homer	7.556570	-12.296666	0	T:978.0(9.85%),B:3310.6(8.57%),P:1e-5
0.101	0.559	0.189	0.151
0.001	0.795	0.023	0.181
0.001	0.013	0.001	0.985
0.001	0.027	0.010	0.962
0.001	0.001	0.001	0.997
0.001	0.173	0.734	0.092
0.845	0.001	0.008	0.146
0.386	0.001	0.010	0.603
0.165	0.418	0.365	0.052
0.157	0.174	0.013	0.656
>GGAAATTCCC	NFkB-p65-Rel(RHD)/ThioMac-LPS-Expression(GSE23622)/Homer	9.229901	-12.205439	0	T:124.0(1.25%),B:315.9(0.82%),P:1e-5
0.001	0.001	0.993	0.005
0.017	0.003	0.932	0.048
0.972	0.002	0.001	0.025
0.984	0.002	0.013	0.001
0.865	0.006	0.001	0.128
0.020	0.101	0.042	0.837
0.001	0.163	0.001	0.835
0.091	0.907	0.001	0.001
0.001	0.980	0.001	0.018
0.138	0.849	0.012	0.001
>NNVVCAGCTGBN	Ascl1(bHLH)/NeuralTubes-Ascl1-ChIP-Seq(GSE55840)/Homer	6.242935	-12.128163	0	T:1311.0(13.20%),B:4538.5(11.75%),P:1e-5
0.259	0.228	0.272	0.241
0.218	0.270	0.250	0.263
0.288	0.318	0.337	0.057
0.271	0.315	0.324	0.089
0.078	0.848	0.059	0.015
0.847	0.001	0.001	0.151
0.062	0.085	0.690	0.163
0.233	0.495	0.238	0.034
0.101	0.066	0.063	0.770
0.002	0.001	0.918	0.079
0.079	0.365	0.284	0.272
0.200	0.277	0.202	0.322
>GGCGGCGG	AT1G28160(AP2EREBP)/colamp-AT1G28160-DAP-Seq(GSE60143)/Homer	4.539721	-11.897750	0	T:2623.0(26.41%),B:9467.8(24.52%),P:1e-5
0.084	0.001	0.819	0.096
0.191	0.001	0.770	0.038
0.001	0.997	0.001	0.001
0.001	0.001	0.986	0.012
0.001	0.001	0.997	0.001
0.053	0.945	0.001	0.001
0.027	0.010	0.916	0.047
0.071	0.105	0.781	0.043
>TGGCGGCT	ERF105(AP2EREBP)/colamp-ERF105-DAP-Seq(GSE60143)/Homer	4.181846	-11.853796	0	T:1734.0(17.46%),B:6119.2(15.85%),P:1e-5
0.143	0.137	0.015	0.705
0.001	0.001	0.997	0.001
0.082	0.001	0.910	0.007
0.001	0.997	0.001	0.001
0.001	0.001	0.990	0.008
0.001	0.001	0.997	0.001
0.001	0.997	0.001	0.001
0.011	0.055	0.207	0.727
>WDHAGCMGCCAT	ERF15(AP2EREBP)/colamp-ERF15-DAP-Seq(GSE60143)/Homer	3.937507	-11.762971	0	T:2279.0(22.95%),B:8170.8(21.16%),P:1e-5
0.352	0.208	0.062	0.378
0.306	0.079	0.241	0.374
0.211	0.311	0.122	0.357
0.709	0.217	0.069	0.005
0.001	0.001	0.997	0.001
0.001	0.997	0.001	0.001
0.447	0.546	0.005	0.002
0.001	0.001	0.997	0.001
0.012	0.969	0.001	0.018
0.001	0.997	0.001	0.001
0.540	0.027	0.161	0.272
0.114	0.317	0.019	0.550
>TGCCACGTSAYC	GBF3(bZIP)/Arabidopsis-GBF3-ChIP-Seq(GSE80564)/Homer	7.345348	-11.725330	0	T:758.0(7.63%),B:2523.9(6.54%),P:1e-5
0.170	0.180	0.107	0.543
0.017	0.009	0.707	0.267
0.329	0.662	0.002	0.007
0.001	0.997	0.001	0.001
0.996	0.001	0.001	0.002
0.011	0.859	0.004	0.126
0.100	0.057	0.841	0.002
0.001	0.001	0.001	0.997
0.069	0.476	0.452	0.003
0.494	0.004	0.203	0.299
0.157	0.284	0.157	0.401
0.203	0.478	0.078	0.242
>CCGCCGCHATTT	RRTF1(AP2EREBP)/colamp-RRTF1-DAP-Seq(GSE60143)/Homer	7.375486	-11.710647	0	T:971.0(9.78%),B:3298.4(8.54%),P:1e-5
0.154	0.423	0.250	0.173
0.352	0.646	0.001	0.001
0.001	0.001	0.997	0.001
0.001	0.997	0.001	0.001
0.001	0.997	0.001	0.001
0.001	0.001	0.997	0.001
0.141	0.501	0.040	0.318
0.396	0.349	0.001	0.254
0.654	0.001	0.010	0.335
0.253	0.001	0.001	0.745
0.259	0.176	0.089	0.477
0.221	0.150	0.186	0.444
>RAACAATGGN	Sox15(HMG)/CPA-Sox15-ChIP-Seq(GSE62909)/Homer	7.122314	-191.808673	0	T:2473.0(24.90%),B:6634.5(17.18%),P:1e-83
0.473	0.018	0.439	0.071
0.540	0.094	0.315	0.051
0.997	0.001	0.001	0.001
0.001	0.888	0.110	0.001
0.997	0.001	0.001	0.001
0.978	0.001	0.001	0.020
0.267	0.001	0.015	0.717
0.266	0.021	0.686	0.027
0.224	0.108	0.667	0.001
0.209	0.312	0.174	0.306
>NNGATGACGTCATCN	TGA5(bZIP)/col-TGA5-DAP-Seq(GSE60143)/Homer	8.767054	-322.153854	0	T:2453.0(24.70%),B:5788.9(14.99%),P:1e-139
0.307	0.192	0.217	0.284
0.259	0.193	0.228	0.320
0.221	0.181	0.383	0.215
0.432	0.243	0.239	0.086
0.001	0.020	0.001	0.978
0.002	0.007	0.748	0.243
0.988	0.001	0.001	0.010
0.001	0.853	0.001	0.145
0.160	0.001	0.838	0.001
0.006	0.001	0.001	0.992
0.233	0.758	0.006	0.003
0.980	0.001	0.016	0.003
0.085	0.246	0.253	0.417
0.220	0.391	0.178	0.211
0.309	0.231	0.189	0.271
>SAGATAAGRV	Gata1(Zf)/K562-GATA1-ChIP-Seq(GSE18829)/Homer	6.402981	-11.697826	0	T:1061.0(10.68%),B:3628.6(9.40%),P:1e-5
0.109	0.469	0.365	0.057
0.700	0.024	0.001	0.275
0.001	0.001	0.997	0.001
0.997	0.001	0.001	0.001
0.001	0.001	0.001	0.997
0.997	0.001	0.001	0.001
0.997	0.001	0.001	0.001
0.023	0.145	0.831	0.001
0.311	0.237	0.434	0.018
0.309	0.275	0.292	0.124
>DVCKTGNNNNNCAMG	ANAC057(NAC)/colamp-ANAC057-DAP-Seq(GSE60143)/Homer	6.583196	-11.644534	0	T:1491.0(15.01%),B:5219.1(13.51%),P:1e-5
0.267	0.091	0.256	0.386
0.277	0.218	0.340	0.165
0.136	0.846	0.002	0.016
0.001	0.001	0.447	0.551
0.001	0.001	0.001	0.997
0.233	0.134	0.500	0.133
0.270	0.197	0.209	0.323
0.278	0.213	0.244	0.264
0.265	0.251	0.239	0.245
0.293	0.232	0.204	0.271
0.318	0.185	0.207	0.290
0.126	0.480	0.170	0.224
0.997	0.001	0.001	0.001
0.552	0.446	0.001	0.001
0.027	0.007	0.813	0.153
>GACGGTGG	ESE3(AP2EREBP)/col-ESE3-DAP-Seq(GSE60143)/Homer	5.178527	-11.578843	0	T:2353.0(23.69%),B:8456.3(21.90%),P:1e-5
0.169	0.001	0.511	0.319
0.526	0.001	0.372	0.101
0.001	0.997	0.001	0.001
0.001	0.001	0.997	0.001
0.001	0.001	0.997	0.001
0.001	0.421	0.001	0.577
0.001	0.001	0.997	0.001
0.001	0.202	0.796	0.001
>CTTTGATGTGSB	Tcf7(HMG)/GM12878-TCF7-ChIP-Seq(Encode)/Homer	8.210969	-11.488149	0	T:496.0(4.99%),B:1589.0(4.11%),P:1e-4
0.001	0.898	0.021	0.080
0.027	0.059	0.001	0.913
0.001	0.052	0.001	0.946
0.034	0.001	0.001	0.964
0.001	0.187	0.738	0.074
0.852	0.023	0.001	0.124
0.270	0.001	0.001	0.728
0.001	0.351	0.647	0.001
0.006	0.001	0.001	0.992
0.089	0.174	0.487	0.250
0.169	0.273	0.413	0.145
0.184	0.220	0.238	0.357
>CGCCGYCATW	ERF8(AP2EREBP)/colamp-ERF8-DAP-Seq(GSE60143)/Homer	5.838673	-11.404297	0	T:2604.0(26.22%),B:9413.3(24.38%),P:1e-4
0.331	0.572	0.048	0.049
0.001	0.001	0.997	0.001
0.001	0.918	0.080	0.001
0.015	0.982	0.002	0.001
0.002	0.001	0.996	0.001
0.129	0.425	0.001	0.445
0.262	0.646	0.001	0.091
0.500	0.038	0.189	0.273
0.216	0.160	0.060	0.564
0.271	0.228	0.109	0.393
>ASATCAAAGGVA	Tcf4(HMG)/Hct116-Tcf4-ChIP-Seq(SRA012054)/Homer	7.170992	-11.318010	0	T:625.0(6.29%),B:2052.0(5.31%),P:1e-4
0.832	0.013	0.097	0.058
0.005	0.501	0.485	0.009
0.737	0.002	0.001	0.260
0.022	0.002	0.001	0.975
0.001	0.901	0.095	0.003
0.997	0.001	0.001	0.001
0.989	0.005	0.005	0.001
0.995	0.001	0.003	0.001
0.058	0.001	0.940	0.001
0.203	0.135	0.592	0.070
0.280	0.307	0.356	0.057
0.445	0.197	0.165	0.193
>CGCCGCCATTTT	RAP212(AP2EREBP)/col-RAP212-DAP-Seq(GSE60143)/Homer	5.660703	-11.182298	0	T:1695.0(17.07%),B:5994.2(15.52%),P:1e-4
0.254	0.683	0.029	0.034
0.001	0.001	0.997	0.001
0.001	0.986	0.009	0.004
0.001	0.997	0.001	0.001
0.003	0.001	0.995	0.001
0.026	0.851	0.016	0.107
0.153	0.796	0.004	0.047
0.593	0.013	0.221	0.173
0.202	0.217	0.039	0.542
0.276	0.153	0.045	0.526
0.281	0.056	0.169	0.495
0.165	0.286	0.097	0.451
>NNTTGACTWNNGNNN	WRKY50(WRKY)/col-WRKY50-DAP-Seq(GSE60143)/Homer	3.971823	-11.054760	0	T:1431.0(14.41%),B:5013.5(12.98%),P:1e-4
0.236	0.251	0.226	0.287
0.258	0.255	0.229	0.258
0.001	0.001	0.001	0.997
0.001	0.001	0.001	0.997
0.001	0.001	0.997	0.001
0.997	0.001	0.001	0.001
0.001	0.997	0.001	0.001
0.001	0.069	0.001	0.929
0.442	0.001	0.001	0.556
0.205	0.262	0.323	0.210
0.255	0.216	0.209	0.319
0.100	0.157	0.586	0.157
0.273	0.189	0.240	0.298
0.255	0.220	0.277	0.248
0.281	0.222	0.238	0.259
>HTTTCCCASG	Rbpj1(?)/Panc1-Rbpj1-ChIP-Seq(GSE47459)/Homer	6.780707	-11.043883	0	T:1327.0(13.36%),B:4627.8(11.98%),P:1e-4
0.209	0.288	0.155	0.349
0.160	0.105	0.235	0.500
0.001	0.060	0.001	0.938
0.006	0.001	0.001	0.992
0.001	0.997	0.001	0.001
0.062	0.800	0.001	0.137
0.001	0.997	0.001	0.001
0.992	0.001	0.001	0.006
0.051	0.462	0.323	0.164
0.259	0.107	0.611	0.023
>SCTGTCAVTCAV	Pknox1(Homeobox)/ES-Prep1-ChIP-Seq(GSE63282)/Homer	8.299624	-10.972307	0	T:364.0(3.67%),B:1133.4(2.93%),P:1e-4
0.170	0.363	0.368	0.100
0.107	0.572	0.163	0.158
0.023	0.137	0.001	0.839
0.001	0.001	0.997	0.001
0.001	0.321	0.001	0.677
0.001	0.997	0.001	0.001
0.927	0.071	0.001	0.001
0.405	0.335	0.260	0.001
0.001	0.001	0.001	0.997
0.001	0.997	0.001	0.001
0.922	0.013	0.001	0.064
0.317	0.282	0.275	0.126
>VTGACGTC	TGA9(bZIP)/colamp-TGA9-DAP-Seq(GSE60143)/Homer	6.010553	-191.059048	0	T:4648.0(46.80%),B:14397.2(37.28%),P:1e-82
0.342	0.266	0.377	0.015
0.031	0.011	0.005	0.953
0.001	0.021	0.830	0.148
0.943	0.001	0.006	0.050
0.001	0.761	0.001	0.237
0.193	0.001	0.805	0.001
0.113	0.039	0.001	0.847
0.287	0.515	0.151	0.047
>TACGTGCV	HIF-1a(bHLH)/MCF7-HIF1a-ChIP-Seq(GSE28352)/Homer	7.055265	-10.905812	0	T:999.0(10.06%),B:3420.6(8.86%),P:1e-4
0.028	0.149	0.273	0.550
0.868	0.001	0.130	0.001
0.005	0.959	0.001	0.035
0.004	0.015	0.970	0.011
0.002	0.053	0.001	0.944
0.131	0.056	0.789	0.024
0.328	0.650	0.002	0.020
0.223	0.345	0.269	0.163
>WRCTTGWANWWCAAG	VND4(NAC)/colamp-VND4-DAP-Seq(GSE60143)/Homer	5.191876	-10.837291	0	T:1610.0(16.21%),B:5687.8(14.73%),P:1e-4
0.396	0.001	0.071	0.532
0.486	0.055	0.347	0.112
0.001	0.997	0.001	0.001
0.001	0.001	0.319	0.679
0.001	0.001	0.001	0.997
0.346	0.066	0.567	0.021
0.439	0.114	0.120	0.327
0.431	0.095	0.209	0.265
0.325	0.180	0.182	0.312
0.293	0.207	0.105	0.394
0.349	0.112	0.129	0.409
0.036	0.591	0.084	0.289
0.997	0.001	0.001	0.001
0.743	0.255	0.001	0.001
0.001	0.001	0.997	0.001
>GGCCATAAATCA	HOXA9(Homeobox)/HSC-Hoxa9-ChIP-Seq(GSE33509)/Homer	6.737316	-10.832532	0	T:1376.0(13.86%),B:4815.4(12.47%),P:1e-4
0.275	0.104	0.517	0.104
0.207	0.207	0.552	0.034
0.034	0.586	0.103	0.277
0.241	0.586	0.001	0.172
0.794	0.034	0.171	0.001
0.001	0.001	0.033	0.965
0.621	0.241	0.069	0.069
0.931	0.034	0.001	0.034
0.862	0.034	0.001	0.103
0.137	0.001	0.068	0.794
0.069	0.759	0.069	0.103
0.553	0.137	0.034	0.276
>CTTRWDNHWYAAGYW	VND1(NAC)/col-VND1-DAP-Seq(GSE60143)/Homer	6.625488	-10.806165	0	T:1738.0(17.50%),B:6168.0(15.97%),P:1e-4
0.112	0.851	0.001	0.036
0.001	0.001	0.370	0.628
0.001	0.001	0.001	0.997
0.289	0.175	0.391	0.146
0.356	0.168	0.176	0.299
0.346	0.169	0.202	0.283
0.290	0.204	0.210	0.296
0.267	0.211	0.177	0.344
0.295	0.189	0.171	0.346
0.148	0.383	0.173	0.296
0.997	0.001	0.001	0.001
0.605	0.393	0.001	0.001
0.044	0.001	0.873	0.082
0.165	0.334	0.150	0.352
0.415	0.209	0.039	0.337
>NTAATBNAATTA	Prop1(Homeobox)/GHFT1-PROP1.biotin-ChIP-Seq(GSE77302)/Homer	6.553120	-10.711529	0	T:1553.0(15.64%),B:5478.2(14.19%),P:1e-4
0.244	0.309	0.219	0.228
0.199	0.138	0.082	0.581
0.754	0.001	0.126	0.119
0.997	0.001	0.001	0.001
0.117	0.164	0.107	0.612
0.122	0.266	0.247	0.365
0.245	0.233	0.266	0.256
0.431	0.246	0.230	0.093
0.706	0.094	0.106	0.094
0.001	0.001	0.001	0.997
0.099	0.123	0.001	0.777
0.635	0.076	0.124	0.165
>BGTTGACTWH	WRKY28(WRKY)/col-WRKY28-DAP-Seq(GSE60143)/Homer	6.742486	-10.682464	0	T:1909.0(19.22%),B:6813.3(17.64%),P:1e-4
0.156	0.370	0.221	0.253
0.134	0.065	0.513	0.288
0.001	0.001	0.001	0.997
0.001	0.001	0.001	0.997
0.001	0.001	0.997	0.001
0.997	0.001	0.001	0.001
0.001	0.997	0.001	0.001
0.138	0.331	0.001	0.530
0.371	0.153	0.084	0.391
0.353	0.211	0.159	0.277
>GCCACGTG	ABI5(bZIP)/col-ABI5-DAP-Seq(GSE60143)/Homer	5.989415	-10.510850	0	T:941.0(9.48%),B:3217.4(8.33%),P:1e-4
0.001	0.014	0.881	0.104
0.367	0.631	0.001	0.001
0.001	0.997	0.001	0.001
0.997	0.001	0.001	0.001
0.001	0.997	0.001	0.001
0.001	0.001	0.997	0.001
0.001	0.001	0.001	0.997
0.056	0.162	0.781	0.001
>DVCKTGHNNNDCAAG	ANAC020(NAC)/col-ANAC020-DAP-Seq(GSE60143)/Homer	7.023635	-10.413651	0	T:1296.0(13.05%),B:4530.1(11.73%),P:1e-4
0.329	0.023	0.256	0.392
0.343	0.201	0.264	0.193
0.020	0.962	0.001	0.017
0.001	0.002	0.431	0.566
0.001	0.001	0.001	0.997
0.213	0.184	0.459	0.144
0.294	0.209	0.171	0.326
0.264	0.247	0.218	0.271
0.269	0.247	0.229	0.255
0.290	0.224	0.226	0.260
0.356	0.165	0.207	0.273
0.138	0.466	0.188	0.208
0.997	0.001	0.001	0.001
0.576	0.419	0.003	0.002
0.039	0.001	0.892	0.068
>AACATCTGGA	ZBTB18(Zf)/HEK293-ZBTB18.GFP-ChIP-Seq(GSE58341)/Homer	7.774114	-10.384657	0	T:436.0(4.39%),B:1395.0(3.61%),P:1e-4
0.620	0.322	0.046	0.012
0.813	0.001	0.185	0.001
0.001	0.968	0.030	0.001
0.933	0.065	0.001	0.001
0.001	0.001	0.234	0.764
0.001	0.968	0.030	0.001
0.001	0.001	0.001	0.997
0.001	0.001	0.997	0.001
0.014	0.099	0.743	0.144
0.492	0.252	0.242	0.014
>KTGTTTGC	PHA-4(Forkhead)/cElegans-Embryos-PHA4-ChIP-Seq(modEncode)/Homer	5.915459	-10.376836	0	T:6011.0(60.53%),B:22610.7(58.55%),P:1e-4
0.201	0.146	0.356	0.297
0.001	0.001	0.001	0.997
0.275	0.001	0.723	0.001
0.001	0.001	0.001	0.997
0.040	0.033	0.237	0.690
0.001	0.001	0.001	0.997
0.340	0.001	0.658	0.001
0.001	0.606	0.001	0.392
>CCWTTGTYYB	Sox10(HMG)/SciaticNerve-Sox3-ChIP-Seq(GSE35132)/Homer	6.640103	-184.347459	0	T:3620.0(36.45%),B:10688.8(27.68%),P:1e-80
0.018	0.444	0.275	0.262
0.001	0.887	0.001	0.111
0.470	0.033	0.001	0.497
0.001	0.036	0.001	0.962
0.001	0.001	0.001	0.997
0.015	0.004	0.980	0.001
0.012	0.001	0.001	0.986
0.074	0.285	0.226	0.415
0.184	0.396	0.169	0.251
0.130	0.313	0.317	0.240
>CACGTGTTYCACGTG	bHLH18(bHLH)/col-bHLH18-DAP-Seq(GSE60143)/Homer	9.878392	-10.348334	0	T:92.0(0.93%),B:228.6(0.59%),P:1e-4
0.143	0.714	0.072	0.071
0.524	0.001	0.285	0.190
0.001	0.690	0.001	0.308
0.166	0.001	0.832	0.001
0.190	0.214	0.047	0.549
0.048	0.071	0.571	0.310
0.261	0.048	0.190	0.501
0.285	0.095	0.143	0.477
0.167	0.381	0.024	0.429
0.047	0.951	0.001	0.001
0.928	0.001	0.001	0.070
0.001	0.928	0.001	0.070
0.094	0.001	0.904	0.001
0.001	0.142	0.001	0.856
0.024	0.024	0.904	0.048
>AGATAASR	GATA3(Zf)/iTreg-Gata3-ChIP-Seq(GSE20898)/Homer	5.938282	-10.319833	0	T:2774.0(27.93%),B:10101.2(26.16%),P:1e-4
0.662	0.066	0.006	0.266
0.001	0.007	0.991	0.001
0.989	0.004	0.001	0.006
0.002	0.023	0.001	0.974
0.825	0.061	0.011	0.103
0.778	0.048	0.129	0.045
0.184	0.401	0.348	0.067
0.433	0.167	0.359	0.041
>GCACGTACCC	HIF2a(bHLH)/785_O-HIF2a-ChIP-Seq(GSE34871)/Homer	6.742717	-10.247358	0	T:1189.0(11.97%),B:4138.2(10.72%),P:1e-4
0.081	0.054	0.523	0.342
0.001	0.997	0.001	0.001
0.988	0.001	0.010	0.001
0.011	0.983	0.005	0.001
0.001	0.003	0.995	0.001
0.013	0.034	0.003	0.950
0.600	0.236	0.017	0.147
0.042	0.440	0.258	0.260
0.194	0.403	0.221	0.182
0.217	0.425	0.098	0.259
>ACTTTCACTTTC	PRDM1(Zf)/Hela-PRDM1-ChIP-Seq(GSE31477)/Homer	7.912770	-10.201743	0	T:630.0(6.34%),B:2092.1(5.42%),P:1e-4
0.700	0.111	0.133	0.056
0.109	0.787	0.053	0.051
0.072	0.026	0.003	0.899
0.007	0.082	0.031	0.880
0.014	0.002	0.014	0.970
0.008	0.941	0.002	0.049
0.535	0.151	0.064	0.250
0.035	0.873	0.027	0.065
0.022	0.152	0.001	0.825
0.112	0.126	0.184	0.578
0.208	0.160	0.135	0.496
0.145	0.435	0.163	0.257
>TRCTTGWDNHWCAAG	VND3(NAC)/colamp-VND3-DAP-Seq(GSE60143)/Homer	6.596844	-10.144255	0	T:1285.0(12.94%),B:4498.0(11.65%),P:1e-4
0.308	0.001	0.056	0.635
0.388	0.070	0.398	0.144
0.001	0.997	0.001	0.001
0.001	0.001	0.259	0.739
0.001	0.001	0.001	0.997
0.261	0.121	0.521	0.097
0.356	0.171	0.162	0.311
0.365	0.149	0.229	0.257
0.294	0.209	0.200	0.297
0.274	0.228	0.127	0.371
0.317	0.153	0.177	0.353
0.076	0.538	0.142	0.244
0.997	0.001	0.001	0.001
0.771	0.227	0.001	0.001
0.001	0.001	0.997	0.001
>GGATGACTCATC	Fra2(bZIP)/Striatum-Fra2-ChIP-Seq(GSE43429)/Homer	6.384445	-10.127530	0	T:479.0(4.82%),B:1552.6(4.02%),P:1e-4
0.227	0.135	0.402	0.236
0.209	0.152	0.466	0.172
0.580	0.163	0.240	0.017
0.002	0.002	0.002	0.994
0.001	0.002	0.983	0.014
0.992	0.002	0.002	0.004
0.051	0.609	0.293	0.047
0.006	0.002	0.002	0.990
0.026	0.971	0.002	0.001
0.992	0.002	0.003	0.003
0.029	0.204	0.201	0.566
0.183	0.455	0.149	0.213
>WDWTGGCGGCGG	ERF4(AP2EREBP)/colamp-ERF4-DAP-Seq(GSE60143)/Homer	5.439282	-10.117817	0	T:2423.0(24.40%),B:8775.8(22.72%),P:1e-4
0.388	0.178	0.130	0.304
0.343	0.086	0.243	0.329
0.448	0.032	0.213	0.307
0.233	0.217	0.011	0.539
[truncated: 3,122 more rows]
