# Supplementary material for: Conservation of cis-Regulatory Syntax Underlying Deuterostome Gastrulation
Source: Cells. 2024 Jun 28;13(13):1121. doi: 10.3390/cells13131121 (PMC11240583; doi:10.3390/cells13131121)
Supplement: Supplementary file 1 [file cells-13-01121-s001.zip › Supplementary_Dataset_S4_zebrafish.txt]

>GGGGGAGGGGBN	1-GGGGGAGGGGBN,BestGuess:SP1/MA0079.3/Jaspar(0.952)	7.965792	-4415.636094	0	T:17739.0(25.11%),B:8325.6(12.17%),P:1e-1917
0.211	0.001	0.787	0.001
0.182	0.001	0.622	0.195
0.208	0.001	0.747	0.044
0.001	0.001	0.984	0.014
0.057	0.001	0.941	0.001
0.493	0.264	0.001	0.242
0.127	0.001	0.739	0.133
0.001	0.001	0.997	0.001
0.305	0.001	0.605	0.089
0.148	0.001	0.724	0.127
0.167	0.274	0.336	0.223
0.192	0.210	0.259	0.339
>GCCCYCTRSTGG	2-GCCCYCTRSTGG,BestGuess:BORIS(Zf)/K562-CTCFL-ChIP-Seq(GSE32465)/Homer(0.923)	9.027506	-3393.397941	0	T:8519.0(12.06%),B:3015.7(4.41%),P:1e-1473
0.135	0.061	0.675	0.129
0.164	0.822	0.013	0.001
0.001	0.926	0.010	0.063
0.333	0.529	0.035	0.103
0.010	0.514	0.001	0.475
0.001	0.994	0.001	0.004
0.020	0.001	0.001	0.978
0.338	0.034	0.486	0.143
0.040	0.472	0.383	0.105
0.203	0.040	0.001	0.756
0.001	0.001	0.997	0.001
0.123	0.105	0.600	0.172
>WATGCWAATKAR	3-WATGCWAATKAR,BestGuess:Oct6(POU,Homeobox)/NPC-Pou3f1-ChIP-Seq(GSE35496)/Homer(0.984)	8.776239	-2970.187870	0	T:8782.0(12.43%),B:3415.6(4.99%),P:1e-1289
0.349	0.190	0.089	0.372
0.921	0.010	0.050	0.019
0.025	0.001	0.001	0.973
0.099	0.001	0.785	0.115
0.016	0.642	0.034	0.308
0.515	0.003	0.001	0.481
0.977	0.001	0.021	0.001
0.997	0.001	0.001	0.001
0.011	0.001	0.001	0.987
0.024	0.134	0.490	0.352
0.577	0.108	0.158	0.157
0.262	0.178	0.376	0.184
>YYCATTGGCY	5-YYCATTGGCY,BestGuess:NFY(CCAAT)/Promoter/Homer(0.924)	7.439024	-1382.978708	0	T:13837.0(19.58%),B:8604.4(12.58%),P:1e-600
0.133	0.394	0.209	0.264
0.001	0.479	0.001	0.519
0.086	0.462	0.151	0.301
0.997	0.001	0.001	0.001
0.361	0.001	0.001	0.637
0.001	0.001	0.001	0.997
0.001	0.001	0.997	0.001
0.001	0.001	0.792	0.206
0.053	0.577	0.001	0.369
0.001	0.426	0.202	0.372
>TGACGTCACS	7-TGACGTCACS,BestGuess:CREB1/MA0018.3/Jaspar(0.955)	6.951339	-1139.767183	0	T:7265.0(10.28%),B:3890.2(5.69%),P:1e-494
0.092	0.124	0.086	0.698
0.112	0.105	0.685	0.098
0.813	0.021	0.065	0.101
0.047	0.700	0.074	0.179
0.174	0.079	0.677	0.070
0.101	0.060	0.019	0.820
0.091	0.701	0.123	0.085
0.764	0.089	0.091	0.056
0.047	0.661	0.054	0.238
0.200	0.233	0.374	0.193
>TTAACACCTC	8-TTAACACCTC,BestGuess:Tbx6(T-box)/ESC-Tbx6-ChIP-Seq(GSE93524)/Homer(0.927)	6.729292	-1136.026499	0	T:16485.0(23.33%),B:11198.1(16.37%),P:1e-493
0.021	0.244	0.171	0.564
0.051	0.100	0.001	0.848
0.426	0.219	0.269	0.086
0.892	0.001	0.060	0.047
0.001	0.997	0.001	0.001
0.740	0.038	0.210	0.012
0.002	0.795	0.190	0.013
0.082	0.705	0.094	0.119
0.080	0.172	0.004	0.744
0.133	0.621	0.121	0.125
>GCACAGCAGGGC	7-GCACAGCAGGGC,BestGuess:Unknown-ESC-element(?)/mES-Nanog-ChIP-Seq(GSE11724)/Homer(0.855)	7.176524	-957.682229	0	T:13738.0(19.44%),B:9245.3(13.52%),P:1e-415
0.125	0.105	0.636	0.134
0.097	0.739	0.107	0.057
0.735	0.059	0.069	0.137
0.075	0.786	0.115	0.024
0.837	0.045	0.031	0.087
0.068	0.054	0.815	0.063
0.071	0.800	0.091	0.038
0.800	0.049	0.068	0.083
0.063	0.069	0.793	0.075
0.132	0.114	0.650	0.104
0.120	0.090	0.717	0.073
0.104	0.692	0.114	0.090
>AATCACAGCC	11-AATCACAGCC,BestGuess:Gfi1b/MA0483.1/Jaspar(0.865)	6.293615	-953.925871	0	T:23748.0(33.61%),B:17921.9(26.21%),P:1e-414
0.691	0.130	0.097	0.082
0.677	0.110	0.109	0.104
0.151	0.098	0.122	0.629
0.100	0.720	0.096	0.084
0.761	0.072	0.067	0.100
0.116	0.738	0.100	0.046
0.693	0.140	0.077	0.090
0.082	0.121	0.722	0.075
0.070	0.718	0.109	0.103
0.112	0.648	0.117	0.123
>AGCGCGCG	8-AGCGCGCG,BestGuess:RBM8A(RRM)/Homo_sapiens-RNCMPT00056-PBM/HughesRNA(0.907)	8.078731	-890.291296	0	T:3672.0(5.20%),B:1644.1(2.40%),P:1e-386
0.866	0.001	0.132	0.001
0.001	0.108	0.890	0.001
0.001	0.919	0.001	0.079
0.001	0.001	0.997	0.001
0.001	0.997	0.001	0.001
0.001	0.001	0.997	0.001
0.001	0.818	0.001	0.180
0.001	0.001	0.997	0.001
>CHCTCTCTYT	12-CHCTCTCTYT,BestGuess:Trl(Zf)/S2-GAGAfactor-ChIP-Seq(GSE40646)/Homer(0.844)	6.846879	-847.381493	0	T:17171.0(24.30%),B:12388.6(18.12%),P:1e-368
0.056	0.565	0.159	0.220
0.210	0.340	0.171	0.279
0.004	0.693	0.095	0.208
0.029	0.273	0.063	0.635
0.034	0.715	0.104	0.147
0.007	0.368	0.011	0.614
0.007	0.673	0.030	0.290
0.201	0.020	0.016	0.763
0.003	0.482	0.183	0.332
0.163	0.134	0.070	0.633
>VGGTAATKAC	14-VGGTAATKAC,BestGuess:HOXA2/MA0900.1/Jaspar(0.885)	5.193267	-775.875418	0	T:30362.0(42.97%),B:24479.3(35.80%),P:1e-336
0.228	0.310	0.310	0.153
0.103	0.161	0.524	0.212
0.003	0.309	0.613	0.075
0.050	0.060	0.001	0.889
0.640	0.308	0.051	0.001
0.694	0.122	0.031	0.153
0.091	0.019	0.115	0.775
0.001	0.012	0.476	0.511
0.749	0.098	0.152	0.001
0.130	0.512	0.211	0.147
>CMTTTAAA	12-CMTTTAAA,BestGuess:SOL1(CPP)/colamp-SOL1-DAP-Seq(GSE60143)/Homer(0.778)	6.743214	-690.322436	0	T:21135.0(29.91%),B:16288.1(23.82%),P:1e-299
0.001	0.997	0.001	0.001
0.326	0.426	0.248	0.001
0.002	0.001	0.001	0.996
0.001	0.001	0.167	0.831
0.106	0.154	0.001	0.739
0.527	0.247	0.225	0.001
0.877	0.121	0.001	0.001
0.701	0.297	0.001	0.001
>CTGCAGTCAG	15-CTGCAGTCAG,BestGuess:SOK2/MA0385.1/Jaspar(0.715)	7.311897	-672.644604	0	T:14782.0(20.92%),B:10744.7(15.71%),P:1e-292
0.032	0.904	0.001	0.063
0.100	0.041	0.037	0.822
0.014	0.016	0.909	0.061
0.001	0.886	0.076	0.037
0.773	0.001	0.004	0.222
0.051	0.133	0.711	0.105
0.152	0.099	0.263	0.486
0.079	0.855	0.034	0.032
0.803	0.037	0.069	0.091
0.001	0.107	0.844	0.048
>CTGTCGCTTT	17-CTGTCGCTTT,BestGuess:Dof3/MA0021.1/Jaspar(0.704)	7.077423	-601.538140	0	T:10364.0(14.67%),B:7163.1(10.47%),P:1e-261
0.060	0.704	0.137	0.099
0.051	0.093	0.070	0.786
0.062	0.025	0.885	0.028
0.105	0.067	0.064	0.764
0.057	0.817	0.084	0.042
0.035	0.103	0.759	0.103
0.024	0.823	0.086	0.067
0.036	0.022	0.051	0.891
0.068	0.089	0.075	0.768
0.059	0.072	0.064	0.805
>GCGCATGCGCAG	10-GCGCATGCGCAG,BestGuess:NRF1(NRF)/MCF7-NRF1-ChIP-Seq(Unpublished)/Homer(0.990)	11.199485	-597.115392	0	T:543.0(0.77%),B:75.2(0.11%),P:1e-259
0.055	0.006	0.938	0.001
0.001	0.991	0.005	0.003
0.020	0.001	0.974	0.005
0.001	0.997	0.001	0.001
0.921	0.024	0.054	0.001
0.007	0.018	0.014	0.961
0.001	0.001	0.997	0.001
0.001	0.988	0.001	0.010
0.001	0.001	0.997	0.001
0.001	0.980	0.001	0.018
0.727	0.054	0.186	0.033
0.098	0.083	0.770	0.049
>AACCCCCA	15-AACCCCCA,BestGuess:PB0201.1_Zfp281_2/Jaspar(0.818)	8.358761	-580.181601	0	T:5150.0(7.29%),B:3028.0(4.43%),P:1e-251
0.997	0.001	0.001	0.001
0.997	0.001	0.001	0.001
0.001	0.997	0.001	0.001
0.001	0.997	0.001	0.001
0.001	0.997	0.001	0.001
0.001	0.884	0.114	0.001
0.001	0.997	0.001	0.001
0.615	0.155	0.075	0.155
>SACCACAKGR	18-SACCACAKGR,BestGuess:TFEC/MA0871.1/Jaspar(0.813)	6.600944	-543.402134	0	T:16175.0(22.89%),B:12304.4(17.99%),P:1e-235
0.215	0.378	0.399	0.009
0.548	0.025	0.271	0.156
0.001	0.651	0.105	0.243
0.019	0.979	0.001	0.001
0.840	0.001	0.158	0.001
0.023	0.957	0.001	0.019
0.748	0.001	0.250	0.001
0.010	0.119	0.394	0.477
0.044	0.001	0.954	0.001
0.399	0.187	0.413	0.001
>GCTCATGAATAT	14-GCTCATGAATAT,BestGuess:OCT:OCT(POU,Homeobox)/NPC-Brn1-ChIP-Seq(GSE35496)/Homer(0.793)	10.644140	-499.039205	0	T:712.0(1.01%),B:160.3(0.23%),P:1e-216
0.055	0.249	0.644	0.052
0.010	0.919	0.030	0.041
0.016	0.002	0.001	0.981
0.044	0.881	0.012	0.063
0.976	0.001	0.007	0.016
0.001	0.001	0.001	0.997
0.001	0.014	0.978	0.007
0.973	0.019	0.001	0.007
0.997	0.001	0.001	0.001
0.001	0.004	0.005	0.990
0.988	0.001	0.010	0.001
0.024	0.014	0.008	0.954
>CGTTATCT	20-CGTTATCT,BestGuess:GATA3(Zf)/iTreg-Gata3-ChIP-Seq(GSE20898)/Homer(0.849)	6.284056	-435.788023	0	T:9347.0(13.23%),B:6693.7(9.79%),P:1e-189
0.001	0.958	0.001	0.040
0.054	0.024	0.803	0.119
0.023	0.008	0.001	0.968
0.026	0.040	0.016	0.918
0.949	0.032	0.018	0.001
0.069	0.208	0.090	0.633
0.076	0.874	0.049	0.001
0.017	0.001	0.023	0.959
>CGTGTTTA	21-CGTGTTTA,BestGuess:FoxL2(Forkhead)/Ovary-FoxL2-ChIP-Seq(GSE60858)/Homer(0.807)	7.769993	-405.716294	0	T:3638.0(5.15%),B:2137.3(3.13%),P:1e-176
0.001	0.997	0.001	0.001
0.001	0.001	0.997	0.001
0.140	0.055	0.001	0.804
0.091	0.001	0.907	0.001
0.001	0.001	0.001	0.997
0.047	0.001	0.001	0.951
0.001	0.001	0.001	0.997
0.771	0.001	0.001	0.227
>GATACAGCTGCG	19-GATACAGCTGCG,BestGuess:E2A(bHLH)/proBcell-E2A-ChIP-Seq(GSE21978)/Homer(0.741)	11.609268	-363.396205	0	T:158.0(0.22%),B:6.5(0.01%),P:1e-157
0.001	0.001	0.997	0.001
0.997	0.001	0.001	0.001
0.001	0.007	0.001	0.991
0.997	0.001	0.001	0.001
0.001	0.997	0.001	0.001
0.997	0.001	0.001	0.001
0.001	0.001	0.997	0.001
0.022	0.976	0.001	0.001
0.011	0.001	0.001	0.987
0.001	0.001	0.997	0.001
0.001	0.997	0.001	0.001
0.001	0.001	0.997	0.001
>GTCAATCAAAGT	22-GTCAATCAAAGT,BestGuess:PBX1/MA0070.1/Jaspar(0.755)	11.192362	-288.200157	0	T:466.0(0.66%),B:117.6(0.17%),P:1e-125
0.001	0.004	0.970	0.025
0.001	0.001	0.001	0.997
0.001	0.997	0.001	0.001
0.951	0.033	0.004	0.012
0.897	0.016	0.075	0.012
0.006	0.011	0.001	0.982
0.001	0.990	0.001	0.008
0.985	0.001	0.007	0.007
0.956	0.001	0.039	0.004
0.986	0.001	0.007	0.006
0.021	0.049	0.913	0.017
0.056	0.045	0.001	0.898
>TCTGCCACTATG	24-TCTGCCACTATG,BestGuess:Tb_0216(RRM)/Trypanosoma_brucei-RNCMPT00216-PBM/HughesRNA(0.667)	11.060531	-252.723842	0	T:260.0(0.37%),B:42.4(0.06%),P:1e-109
0.016	0.001	0.001	0.982
0.001	0.968	0.001	0.030
0.001	0.001	0.001	0.997
0.038	0.001	0.960	0.001
0.001	0.988	0.010	0.001
0.001	0.997	0.001	0.001
0.905	0.001	0.038	0.056
0.001	0.997	0.001	0.001
0.046	0.001	0.001	0.952
0.997	0.001	0.001	0.001
0.010	0.001	0.001	0.988
0.001	0.005	0.993	0.001
>GGGGTCTG	24-GGGGTCTG,BestGuess:LRF(Zf)/Erythroblasts-ZBTB7A-ChIP-Seq(GSE74977)/Homer(0.754)	4.161567	-246.830196	0	T:5062.0(7.16%),B:3570.7(5.22%),P:1e-107
0.001	0.001	0.997	0.001
0.001	0.001	0.997	0.001
0.001	0.143	0.855	0.001
0.001	0.001	0.997	0.001
0.001	0.001	0.001	0.997
0.001	0.997	0.001	0.001
0.001	0.001	0.001	0.997
0.001	0.001	0.997	0.001
>GAGCWCAAKC	25-GAGCWCAAKC,BestGuess:NCU08034(RRM)/Neurospora_crassa-RNCMPT00209-PBM/HughesRNA(0.696)	8.434764	-201.886978	0	T:822.0(1.16%),B:364.3(0.53%),P:1e-87
0.174	0.254	0.514	0.058
0.629	0.253	0.068	0.050
0.004	0.113	0.878	0.005
0.180	0.751	0.066	0.003
0.401	0.052	0.226	0.321
0.004	0.743	0.248	0.005
0.487	0.179	0.182	0.152
0.873	0.124	0.001	0.002
0.091	0.180	0.407	0.322
0.137	0.505	0.348	0.010
>VGCTGWCAVB	Meis1(Homeobox)/MastCells-Meis1-ChIP-Seq(GSE48085)/Homer	6.307798	-212.544587	0	T:26975.0(38.18%),B:23589.5(34.49%),P:1e-92
0.278	0.232	0.365	0.126
0.174	0.267	0.421	0.138
0.126	0.665	0.208	0.001
0.001	0.001	0.001	0.997
0.001	0.001	0.997	0.001
0.465	0.001	0.001	0.533
0.001	0.997	0.001	0.001
0.997	0.001	0.001	0.001
0.255	0.325	0.369	0.050
0.001	0.402	0.267	0.331
>HNACGCTCCT	MYB88(MYB)/col-MYB88-DAP-Seq(GSE60143)/Homer	5.120759	-211.399166	0	T:20456.0(28.95%),B:17480.8(25.56%),P:1e-91
0.326	0.220	0.175	0.279
0.257	0.304	0.223	0.216
0.824	0.136	0.039	0.001
0.001	0.754	0.244	0.001
0.001	0.001	0.997	0.001
0.001	0.997	0.001	0.001
0.001	0.001	0.156	0.842
0.001	0.997	0.001	0.001
0.001	0.801	0.003	0.195
0.295	0.166	0.065	0.474
>NVWTGTTTAC	FOXK1(Forkhead)/HEK293-FOXK1-ChIP-Seq(GSE51673)/Homer	6.337052	-205.822769	0	T:21353.0(30.22%),B:18346.2(26.83%),P:1e-89
0.182	0.295	0.206	0.318
0.234	0.349	0.224	0.193
0.270	0.187	0.193	0.350
0.078	0.012	0.055	0.855
0.142	0.028	0.779	0.051
0.032	0.043	0.063	0.862
0.046	0.008	0.056	0.890
0.024	0.003	0.173	0.800
0.773	0.084	0.051	0.092
0.025	0.611	0.025	0.339
>WAAGTAAACA	FOXA1(Forkhead)/MCF7-FOXA1-ChIP-Seq(GSE26831)/Homer	6.568115	-205.382904	0	T:18100.0(25.62%),B:15329.9(22.42%),P:1e-89
0.498	0.005	0.001	0.496
0.681	0.037	0.248	0.034
0.596	0.001	0.096	0.307
0.114	0.001	0.884	0.001
0.001	0.153	0.001	0.845
0.931	0.067	0.001	0.001
0.985	0.013	0.001	0.001
0.997	0.001	0.001	0.001
0.001	0.714	0.001	0.284
0.997	0.001	0.001	0.001
>GGCGGCGG	ERF104(AP2EREBP)/col-ERF104-DAP-Seq(GSE60143)/Homer	4.493478	-200.058868	0	T:8254.0(11.68%),B:6449.0(9.43%),P:1e-86
0.001	0.001	0.997	0.001
0.130	0.001	0.868	0.001
0.001	0.997	0.001	0.001
0.001	0.001	0.997	0.001
0.001	0.001	0.997	0.001
0.001	0.997	0.001	0.001
0.001	0.022	0.866	0.111
0.096	0.133	0.734	0.037
>TAGCGCGC	DPL-1(E2F)/cElegans-Adult-ChIP-Seq(modEncode)/Homer	6.052645	-196.620977	0	T:14099.0(19.95%),B:11703.6(17.11%),P:1e-85
0.297	0.001	0.151	0.551
0.487	0.113	0.257	0.143
0.236	0.001	0.664	0.099
0.198	0.700	0.001	0.101
0.001	0.001	0.997	0.001
0.001	0.997	0.001	0.001
0.082	0.001	0.916	0.001
0.003	0.761	0.034	0.202
>ACTTCCKGKT	Elf4(ETS)/BMDM-Elf4-ChIP-Seq(GSE88699)/Homer	6.935291	-195.519568	0	T:10761.0(15.23%),B:8692.6(12.71%),P:1e-84
0.649	0.063	0.194	0.094
0.017	0.819	0.067	0.097
0.020	0.014	0.016	0.950
0.008	0.027	0.022	0.943
0.014	0.952	0.018	0.016
0.011	0.969	0.010	0.010
0.018	0.076	0.443	0.463
0.064	0.279	0.520	0.137
0.208	0.198	0.233	0.360
0.230	0.151	0.091	0.528
>ARGTTACGTRTN	NAP(NAC)/col-NAP-DAP-Seq(GSE60143)/Homer	5.235478	-193.389261	0	T:17861.0(25.28%),B:15172.9(22.19%),P:1e-83
0.457	0.166	0.107	0.270
0.483	0.057	0.347	0.113
0.303	0.086	0.471	0.141
0.220	0.001	0.001	0.778
0.026	0.001	0.264	0.709
0.640	0.114	0.223	0.023
0.001	0.997	0.001	0.001
0.001	0.001	0.997	0.001
0.001	0.001	0.001	0.997
0.391	0.129	0.467	0.012
0.368	0.105	0.007	0.520
0.316	0.216	0.196	0.272
>NNNVCTGWGYAAACASN	Fox:Ebox(Forkhead,bHLH)/Panc1-Foxa2-ChIP-Seq(GSE47459)/Homer	7.010591	-190.756260	0	T:19127.0(27.07%),B:16359.4(23.92%),P:1e-82
0.228	0.275	0.269	0.229
0.269	0.205	0.263	0.262
0.225	0.248	0.299	0.229
0.233	0.319	0.323	0.125
0.099	0.617	0.113	0.171
0.360	0.001	0.001	0.638
0.273	0.128	0.571	0.028
0.387	0.001	0.135	0.476
0.097	0.001	0.814	0.088
0.001	0.437	0.016	0.546
0.827	0.156	0.005	0.012
0.706	0.282	0.001	0.011
0.995	0.001	0.001	0.003
0.001	0.843	0.001	0.155
0.997	0.001	0.001	0.001
0.184	0.296	0.351	0.169
0.306	0.205	0.261	0.227
>TGCAGTTCCMVNWRTGGCCA	CTCF-SatelliteElement(Zf?)/CD4+-CTCF-ChIP-Seq(Barski_et_al.)/Homer	11.159698	-190.503579	0	T:387.0(0.55%),B:116.4(0.17%),P:1e-82
0.051	0.010	0.033	0.906
0.003	0.005	0.991	0.001
0.015	0.930	0.001	0.054
0.935	0.008	0.001	0.056
0.203	0.064	0.707	0.026
0.023	0.023	0.018	0.936
0.244	0.041	0.165	0.550
0.049	0.905	0.013	0.033
0.090	0.738	0.005	0.167
0.373	0.329	0.136	0.162
0.380	0.254	0.260	0.105
0.303	0.314	0.208	0.175
0.398	0.149	0.152	0.301
0.293	0.157	0.378	0.172
0.051	0.319	0.044	0.586
0.275	0.057	0.516	0.152
0.244	0.041	0.638	0.077
0.041	0.951	0.003	0.005
0.001	0.995	0.001	0.003
0.928	0.003	0.015	0.054
>ATTTGCATAACAATG	OCT4-SOX2-TCF-NANOG(POU,Homeobox,HMG)/mES-Oct4-ChIP-Seq(GSE11431)/Homer	8.751420	-1328.980481	0	T:5154.0(7.29%),B:2257.1(3.30%),P:1e-577
0.768	0.081	0.045	0.106
0.023	0.012	0.003	0.962
0.029	0.102	0.014	0.855
0.190	0.008	0.007	0.795
0.162	0.089	0.727	0.022
0.085	0.909	0.001	0.005
0.974	0.010	0.001	0.015
0.081	0.020	0.004	0.895
0.537	0.103	0.186	0.174
0.624	0.056	0.012	0.308
0.127	0.595	0.177	0.101
0.934	0.018	0.010	0.038
0.924	0.015	0.031	0.030
0.398	0.012	0.038	0.552
0.222	0.053	0.644	0.081
>SSSSSSSSSS	SeqBias: CG bias	0.000000	-189.467554	0	T:65221.0(92.30%),B:61700.0(90.22%),P:1e-82
0.026	0.474	0.474	0.026
0.026	0.474	0.474	0.026
0.026	0.474	0.474	0.026
0.026	0.474	0.474	0.026
0.026	0.474	0.474	0.026
0.026	0.474	0.474	0.026
0.026	0.474	0.474	0.026
0.026	0.474	0.474	0.026
0.026	0.474	0.474	0.026
0.026	0.474	0.474	0.026
>MGGAAGTGAAAC	PU.1-IRF(ETS:IRF)/Bcell-PU.1-ChIP-Seq(GSE21512)/Homer	6.851957	-187.218328	0	T:13793.0(19.52%),B:11470.7(16.77%),P:1e-81
0.318	0.406	0.201	0.076
0.287	0.002	0.677	0.034
0.057	0.006	0.936	0.001
0.987	0.005	0.004	0.004
0.968	0.001	0.002	0.029
0.203	0.140	0.646	0.011
0.149	0.036	0.063	0.752
0.018	0.013	0.965	0.004
0.853	0.052	0.078	0.017
0.753	0.118	0.117	0.012
0.774	0.035	0.153	0.038
0.111	0.532	0.288	0.069
>GGCGGCGG	ESE1(AP2EREBP)/col-ESE1-DAP-Seq(GSE60143)/Homer	6.455600	-187.149640	0	T:5566.0(7.88%),B:4159.1(6.08%),P:1e-81
0.001	0.001	0.997	0.001
0.104	0.001	0.894	0.001
0.001	0.931	0.001	0.067
0.001	0.001	0.997	0.001
0.001	0.001	0.997	0.001
0.001	0.992	0.006	0.001
0.001	0.021	0.865	0.113
0.105	0.128	0.728	0.039
>BCACGTGVDN	PIF5ox(bHLH)/Arabidopsis-PIF5ox-ChIP-Seq(GSE35062)/Homer	6.582772	-187.000412	0	T:15065.0(21.32%),B:12633.2(18.47%),P:1e-81
0.107	0.306	0.230	0.356
0.001	0.997	0.001	0.001
0.997	0.001	0.001	0.001
0.001	0.819	0.001	0.179
0.252	0.001	0.746	0.001
0.001	0.001	0.001	0.997
0.001	0.001	0.997	0.001
0.324	0.220	0.343	0.114
0.265	0.174	0.229	0.332
0.252	0.213	0.272	0.264
>CCGCCGCC	SHN3(AP2EREBP)/col-SHN3-DAP-Seq(GSE60143)/Homer	8.917066	-183.776198	0	T:2011.0(2.85%),B:1242.0(1.82%),P:1e-79
0.001	0.792	0.206	0.001
0.001	0.997	0.001	0.001
0.001	0.001	0.997	0.001
0.001	0.931	0.067	0.001
0.001	0.997	0.001	0.001
0.001	0.001	0.997	0.001
0.001	0.941	0.001	0.057
0.166	0.832	0.001	0.001
>CDCCGCCGTC	LEP(AP2EREBP)/col-LEP-DAP-Seq(GSE60143)/Homer	8.194802	-175.646749	0	T:2515.0(3.56%),B:1651.5(2.41%),P:1e-76
0.081	0.704	0.013	0.202
0.264	0.072	0.317	0.347
0.095	0.680	0.224	0.001
0.001	0.997	0.001	0.001
0.001	0.001	0.997	0.001
0.001	0.997	0.001	0.001
0.001	0.997	0.001	0.001
0.103	0.001	0.895	0.001
0.064	0.370	0.001	0.565
0.297	0.482	0.001	0.220
>WWATRTAAACAN	Foxf1(Forkhead)/Lung-Foxf1-ChIP-Seq(GSE77951)/Homer	6.348618	-174.093462	0	T:19246.0(27.24%),B:16565.6(24.22%),P:1e-75
0.286	0.197	0.137	0.379
0.295	0.171	0.138	0.396
0.466	0.139	0.238	0.157
0.142	0.144	0.198	0.516
0.552	0.001	0.446	0.001
0.001	0.001	0.001	0.997
0.997	0.001	0.001	0.001
0.997	0.001	0.001	0.001
0.997	0.001	0.001	0.001
0.001	0.938	0.001	0.060
0.984	0.014	0.001	0.001
0.327	0.236	0.208	0.229
>WWTRTAAACAVG	FoxL2(Forkhead)/Ovary-FoxL2-ChIP-Seq(GSE60858)/Homer	6.232362	-173.798808	0	T:17065.0(24.15%),B:14544.1(21.27%),P:1e-75
0.490	0.001	0.128	0.381
0.394	0.183	0.161	0.263
0.250	0.052	0.130	0.568
0.476	0.001	0.522	0.001
0.001	0.001	0.001	0.997
0.947	0.051	0.001	0.001
0.997	0.001	0.001	0.001
0.997	0.001	0.001	0.001
0.001	0.961	0.001	0.037
0.997	0.001	0.001	0.001
0.331	0.277	0.225	0.167
0.172	0.246	0.413	0.168
>GCCGTTAA	AT3G10030(Trihelix)/colamp-AT3G10030-DAP-Seq(GSE60143)/Homer	5.042277	-172.219536	0	T:12352.0(17.48%),B:10233.6(14.96%),P:1e-74
0.138	0.014	0.613	0.235
0.072	0.797	0.065	0.066
0.011	0.961	0.001	0.027
0.001	0.001	0.997	0.001
0.001	0.001	0.001	0.997
0.001	0.029	0.001	0.969
0.997	0.001	0.001	0.001
0.842	0.050	0.050	0.058
>CGCCGCCA	CRF4(AP2EREBP)/colamp-CRF4-DAP-Seq(GSE60143)/Homer	6.566664	-170.671250	0	T:4674.0(6.61%),B:3448.4(5.04%),P:1e-74
0.052	0.946	0.001	0.001
0.001	0.001	0.997	0.001
0.001	0.997	0.001	0.001
0.001	0.997	0.001	0.001
0.041	0.001	0.957	0.001
0.015	0.843	0.001	0.141
0.044	0.954	0.001	0.001
0.590	0.001	0.326	0.083
>GGCCYCCTGCTGDGH	Zic3(Zf)/mES-Zic3-ChIP-Seq(GSE37889)/Homer	7.884651	-1054.730746	0	T:10208.0(14.45%),B:6228.7(9.11%),P:1e-458
0.179	0.173	0.441	0.207
0.208	0.215	0.511	0.066
0.170	0.494	0.178	0.158
0.133	0.552	0.110	0.205
0.150	0.436	0.074	0.340
0.001	0.995	0.003	0.001
0.089	0.894	0.001	0.016
0.133	0.235	0.002	0.630
0.064	0.010	0.925	0.001
0.001	0.949	0.048	0.002
0.145	0.020	0.061	0.774
0.001	0.003	0.995	0.001
0.238	0.123	0.287	0.351
0.001	0.087	0.815	0.097
0.275	0.356	0.135	0.233
>YTYTCTCTCTCTCTA	BPC6(BBRBPC)/col-BPC6-DAP-Seq(GSE60143)/Homer	12.325970	-170.070007	0	T:3908.0(5.53%),B:2804.0(4.10%),P:1e-73
0.147	0.387	0.140	0.325
0.202	0.207	0.001	0.590
0.110	0.361	0.037	0.492
0.001	0.001	0.001	0.997
0.001	0.580	0.001	0.418
0.001	0.001	0.001	0.997
0.001	0.981	0.001	0.017
0.001	0.001	0.001	0.997
0.001	0.997	0.001	0.001
0.001	0.001	0.001	0.997
0.001	0.997	0.001	0.001
0.001	0.001	0.001	0.997
0.373	0.625	0.001	0.001
0.281	0.018	0.040	0.661
0.632	0.243	0.001	0.124
>AGGTGTCA	Tbx5(T-box)/HL1-Tbx5.biotin-ChIP-Seq(GSE21529)/Homer	5.412312	-168.688158	0	T:39721.0(56.22%),B:36114.6(52.81%),P:1e-73
0.785	0.002	0.139	0.074
0.168	0.021	0.777	0.034
0.002	0.143	0.841	0.014
0.002	0.083	0.002	0.913
0.002	0.002	0.994	0.002
0.159	0.226	0.066	0.549
0.016	0.494	0.231	0.259
0.718	0.022	0.133	0.127
>CAAGATGGCGGC	YY1(Zf)/Promoter/Homer	8.783400	-168.471865	0	T:1460.0(2.07%),B:847.0(1.24%),P:1e-73
0.102	0.696	0.170	0.032
0.997	0.001	0.001	0.001
0.995	0.001	0.003	0.001
0.147	0.160	0.661	0.032
0.997	0.001	0.001	0.001
0.001	0.001	0.001	0.997
0.001	0.001	0.997	0.001
0.001	0.001	0.997	0.001
0.001	0.980	0.001	0.018
0.057	0.075	0.815	0.053
0.045	0.004	0.942	0.009
0.097	0.851	0.013	0.039
>GGCGGTGG	AT3G57600(AP2EREBP)/col-AT3G57600-DAP-Seq(GSE60143)/Homer	6.493591	-167.597129	0	T:6123.0(8.67%),B:4703.9(6.88%),P:1e-72
0.206	0.001	0.751	0.042
0.001	0.001	0.931	0.067
0.001	0.997	0.001	0.001
0.001	0.001	0.997	0.001
0.001	0.001	0.997	0.001
0.001	0.185	0.018	0.796
0.001	0.001	0.997	0.001
0.043	0.027	0.929	0.001
>DCMGCCGCCA	ERF5(AP2EREBP)/colamp-ERF5-DAP-Seq(GSE60143)/Homer	7.541333	-166.342427	0	T:3647.0(5.16%),B:2596.8(3.80%),P:1e-72
0.240	0.155	0.307	0.298
0.132	0.416	0.205	0.247
0.421	0.554	0.001	0.024
0.001	0.010	0.978	0.011
0.036	0.833	0.068	0.063
0.001	0.955	0.001	0.043
0.019	0.001	0.920	0.060
0.163	0.635	0.029	0.173
0.042	0.861	0.008	0.089
0.526	0.001	0.289	0.184
>SCHTGTTTACAT	FOXK2(Forkhead)/U2OS-FOXK2-ChIP-Seq(E-MTAB-2204)/Homer	7.297249	-165.334488	0	T:13021.0(18.43%),B:10876.7(15.90%),P:1e-71
0.145	0.329	0.406	0.121
0.111	0.555	0.274	0.060
0.341	0.254	0.113	0.292
0.004	0.001	0.001	0.994
0.095	0.001	0.903	0.001
0.001	0.001	0.001	0.997
0.003	0.001	0.031	0.965
0.002	0.001	0.204	0.793
0.834	0.063	0.008	0.095
0.001	0.794	0.002	0.203
0.471	0.227	0.101	0.201
0.219	0.193	0.122	0.465
>RACTACAACTCCCAGVAKGC	Ronin(THAP)/ES-Thap11-ChIP-Seq(GSE51522)/Homer	9.954233	-165.008000	0	T:557.0(0.79%),B:226.0(0.33%),P:1e-71
0.426	0.071	0.475	0.028
0.997	0.001	0.001	0.001
0.001	0.997	0.001	0.001
0.001	0.031	0.001	0.967
0.971	0.001	0.001	0.027
0.001	0.997	0.001	0.001
0.859	0.014	0.113	0.014
0.627	0.043	0.071	0.259
0.100	0.471	0.156	0.274
0.085	0.057	0.014	0.844
0.001	0.971	0.001	0.027
0.001	0.997	0.001	0.001
0.001	0.985	0.001	0.013
0.783	0.001	0.215	0.001
0.071	0.131	0.642	0.156
0.372	0.330	0.241	0.057
0.745	0.057	0.184	0.014
0.113	0.057	0.457	0.373
0.014	0.198	0.629	0.159
0.042	0.915	0.001	0.042
>AAGACCCYYN	LRF(Zf)/Erythroblasts-ZBTB7A-ChIP-Seq(GSE74977)/Homer	6.785662	-161.437245	0	T:13309.0(18.84%),B:11159.3(16.32%),P:1e-70
0.570	0.058	0.371	0.001
0.476	0.278	0.244	0.001
0.001	0.001	0.997	0.001
0.640	0.358	0.001	0.001
0.001	0.997	0.001	0.001
0.001	0.997	0.001	0.001
0.001	0.997	0.001	0.001
0.001	0.547	0.001	0.451
0.170	0.252	0.190	0.388
0.282	0.295	0.270	0.153
>CTYTCTYTCTCTCTC	GAGA-repeat/SacCer-Promoters/Homer	4.874379	-160.142465	0	T:44055.0(62.35%),B:40410.3(59.09%),P:1e-69
0.091	0.563	0.083	0.263
0.083	0.075	0.064	0.778
0.075	0.495	0.075	0.355
0.057	0.069	0.057	0.817
0.103	0.615	0.074	0.208
0.022	0.088	0.064	0.826
0.084	0.488	0.048	0.380
0.070	0.152	0.060	0.718
0.066	0.754	0.040	0.140
0.062	0.101	0.061	0.776
0.048	0.777	0.049	0.126
0.035	0.053	0.065	0.847
0.065	0.735	0.062	0.138
0.065	0.092	0.069	0.774
0.104	0.503	0.066	0.327
>NNBCACGTGN	PIF4(bHLH)/Seedling-PIF4-ChIP-Seq(GSE35315)/Homer	6.486552	-159.185101	0	T:17432.0(24.67%),B:14968.9(21.89%),P:1e-69
0.299	0.168	0.267	0.267
0.222	0.258	0.275	0.245
0.149	0.326	0.264	0.261
0.017	0.953	0.017	0.013
0.947	0.004	0.038	0.011
0.011	0.679	0.018	0.292
0.329	0.030	0.635	0.006
0.009	0.007	0.006	0.978
0.034	0.024	0.919	0.023
0.267	0.200	0.337	0.195
>ATGACGTCATCN	JunD(bZIP)/K562-JunD-ChIP-Seq/Homer	8.840059	-970.594695	0	T:3730.0(5.28%),B:1618.3(2.37%),P:1e-421
0.636	0.078	0.276	0.010
0.001	0.001	0.001	0.997
0.001	0.001	0.981	0.017
0.994	0.001	0.004	0.001
0.001	0.785	0.041	0.173
0.165	0.034	0.800	0.001
0.001	0.003	0.001	0.995
0.016	0.982	0.001	0.001
0.997	0.001	0.001	0.001
0.009	0.282	0.080	0.629
0.134	0.529	0.131	0.206
0.281	0.254	0.256	0.209
>GGCMATGAAA	Hoxd10(Homeobox)/ChickenMSG-Hoxd10.Flag-ChIP-Seq(GSE86088)/Homer	6.618754	-155.711457	0	T:16758.0(23.72%),B:14364.8(21.01%),P:1e-67
0.215	0.151	0.461	0.173
0.116	0.313	0.489	0.081
0.074	0.559	0.001	0.366
0.506	0.389	0.001	0.104
0.700	0.115	0.184	0.001
0.001	0.001	0.084	0.914
0.357	0.132	0.510	0.001
0.939	0.001	0.001	0.059
0.997	0.001	0.001	0.001
0.566	0.072	0.171	0.191
>CTGTTTAC	Foxo1(Forkhead)/RAW-Foxo1-ChIP-Seq(Fan_et_al.)/Homer	6.164667	-155.038655	0	T:28763.0(40.71%),B:25659.8(37.52%),P:1e-67
0.050	0.582	0.184	0.184
0.001	0.001	0.001	0.997
0.001	0.001	0.997	0.001
0.001	0.117	0.001	0.881
0.001	0.001	0.001	0.997
0.001	0.001	0.183	0.815
0.769	0.175	0.001	0.055
0.001	0.897	0.001	0.101
>NGCGTGGGCGGR	Egr2(Zf)/Thymocytes-Egr2-ChIP-Seq(GSE34254)/Homer	9.168701	-153.715264	0	T:2318.0(3.28%),B:1538.8(2.25%),P:1e-66
0.216	0.231	0.231	0.322
0.114	0.182	0.678	0.026
0.158	0.552	0.035	0.255
0.001	0.001	0.997	0.001
0.001	0.001	0.137	0.861
0.055	0.001	0.943	0.001
0.001	0.001	0.997	0.001
0.001	0.001	0.997	0.001
0.159	0.587	0.001	0.253
0.032	0.001	0.953	0.014
0.092	0.066	0.513	0.329
0.248	0.192	0.357	0.204
>RRTSACGTSD	HY5(bZIP)/colamp-HY5-DAP-Seq(GSE60143)/Homer	5.764497	-152.804588	0	T:13568.0(19.20%),B:11442.8(16.73%),P:1e-66
0.401	0.075	0.384	0.140
0.298	0.094	0.404	0.204
0.282	0.271	0.001	0.446
0.001	0.440	0.412	0.147
0.997	0.001	0.001	0.001
0.001	0.997	0.001	0.001
0.001	0.001	0.997	0.001
0.001	0.001	0.001	0.997
0.169	0.388	0.442	0.001
0.369	0.001	0.327	0.303
>MTGATGCAAT	Atf4(bZIP)/MEF-Atf4-ChIP-Seq(GSE35681)/Homer	6.539998	-151.636581	0	T:5490.0(7.77%),B:4209.3(6.16%),P:1e-65
0.490	0.342	0.159	0.010
0.001	0.012	0.001	0.986
0.006	0.002	0.975	0.017
0.965	0.007	0.010	0.018
0.001	0.024	0.002	0.973
0.001	0.001	0.997	0.001
0.130	0.661	0.001	0.208
0.994	0.004	0.001	0.001
0.997	0.001	0.001	0.001
0.015	0.316	0.124	0.545
>GGMGCTGTCCATGGTGCTGA	REST-NRSF(Zf)/Jurkat-NRSF-ChIP-Seq/Homer	12.268316	-149.625029	0	T:217.0(0.31%),B:50.9(0.07%),P:1e-64
0.112	0.019	0.771	0.098
0.062	0.130	0.715	0.093
0.448	0.303	0.037	0.213
0.108	0.066	0.717	0.109
0.006	0.966	0.007	0.021
0.002	0.002	0.001	0.995
0.048	0.121	0.822	0.009
0.038	0.014	0.065	0.883
0.001	0.985	0.001	0.013
0.001	0.980	0.001	0.018
0.578	0.080	0.212	0.130
0.165	0.086	0.125	0.624
0.041	0.008	0.932	0.019
0.001	0.002	0.996	0.001
0.002	0.003	0.001	0.994
0.066	0.159	0.701	0.074
0.010	0.953	0.014	0.023
0.012	0.020	0.010	0.958
0.040	0.013	0.914	0.033
0.761	0.075	0.135	0.029
>TGCGTGGGYG	Egr1(Zf)/K562-Egr1-ChIP-Seq(GSE32465)/Homer	7.353296	-149.450186	0	T:9681.0(13.70%),B:7928.5(11.59%),P:1e-64
0.128	0.072	0.142	0.658
0.078	0.036	0.882	0.004
0.154	0.523	0.023	0.300
0.001	0.001	0.997	0.001
0.001	0.001	0.282	0.716
0.027	0.001	0.971	0.001
0.001	0.002	0.973	0.024
0.001	0.001	0.997	0.001
0.153	0.415	0.010	0.422
0.034	0.002	0.940	0.024
>WDHAGCMGCCAT	ERF15(AP2EREBP)/colamp-ERF15-DAP-Seq(GSE60143)/Homer	3.937507	-147.805166	0	T:21480.0(30.40%),B:18818.9(27.52%),P:1e-64
0.352	0.208	0.062	0.378
0.306	0.079	0.241	0.374
0.211	0.311	0.122	0.357
0.709	0.217	0.069	0.005
0.001	0.001	0.997	0.001
0.001	0.997	0.001	0.001
0.447	0.546	0.005	0.002
0.001	0.001	0.997	0.001
0.012	0.969	0.001	0.018
0.001	0.997	0.001	0.001
0.540	0.027	0.161	0.272
0.114	0.317	0.019	0.550
>CKTCKTCTTY	Unknown4/Arabidopsis-Promoters/Homer	6.969553	-147.341207	0	T:12030.0(17.03%),B:10066.3(14.72%),P:1e-63
0.083	0.736	0.094	0.087
0.081	0.057	0.409	0.452
0.001	0.093	0.143	0.763
0.001	0.976	0.001	0.022
0.051	0.001	0.504	0.444
0.001	0.001	0.001	0.997
0.001	0.939	0.001	0.059
0.119	0.125	0.185	0.571
0.001	0.337	0.001	0.661
0.031	0.525	0.001	0.443
>CCTTTGATST	LEF1(HMG)/H1-LEF1-ChIP-Seq(GSE64758)/Homer	7.556570	-146.749773	0	T:8989.0(12.72%),B:7319.9(10.70%),P:1e-63
0.101	0.559	0.189	0.151
0.001	0.795	0.023	0.181
0.001	0.013	0.001	0.985
0.001	0.027	0.010	0.962
0.001	0.001	0.001	0.997
0.001	0.173	0.734	0.092
0.845	0.001	0.008	0.146
0.386	0.001	0.010	0.603
0.165	0.418	0.365	0.052
0.157	0.174	0.013	0.656
>ATATGCAAAT	Oct2(POU,Homeobox)/Bcell-Oct2-ChIP-Seq(GSE21512)/Homer	7.581119	-960.647036	0	T:6980.0(9.88%),B:3893.8(5.69%),P:1e-417
0.696	0.132	0.077	0.095
0.110	0.103	0.028	0.759
0.974	0.006	0.001	0.019
0.025	0.013	0.032	0.930
0.020	0.001	0.972	0.007
0.020	0.952	0.001	0.027
0.997	0.001	0.001	0.001
0.966	0.001	0.020	0.013
0.992	0.001	0.001	0.006
0.064	0.019	0.026	0.891
>RGCCATTAAC	Nanog(Homeobox)/mES-Nanog-ChIP-Seq(GSE11724)/Homer	4.457057	-146.405193	0	T:53083.0(75.13%),B:49451.2(72.31%),P:1e-63
0.401	0.024	0.489	0.086
0.085	0.283	0.572	0.060
0.026	0.762	0.016	0.196
0.302	0.618	0.035	0.045
0.918	0.019	0.011	0.052
0.001	0.003	0.001	0.995
0.001	0.364	0.003	0.632
0.736	0.116	0.036	0.112
0.580	0.115	0.240	0.065
0.182	0.477	0.227	0.114
>RGTGTCAG	CELF2(RRM)/JSL1-CELF2-CLIP-Seq(GSE71264)/Homer	8.028748	-146.282978	0	T:6701.0(9.48%),B:5287.8(7.73%),P:1e-63
0.417	0.048	0.274	0.261
0.001	0.001	0.997	0.001
0.001	0.001	0.001	0.997
0.001	0.001	0.997	0.001
0.001	0.001	0.001	0.997
0.001	0.993	0.001	0.005
0.997	0.001	0.001	0.001
0.001	0.001	0.997	0.001
>AGAGGAAGTG	PU.1(ETS)/ThioMac-PU.1-ChIP-Seq(GSE21512)/Homer	7.613173	-145.952508	0	T:5642.0(7.98%),B:4361.9(6.38%),P:1e-63
0.643	0.001	0.149	0.207
0.122	0.171	0.705	0.002
0.830	0.012	0.157	0.001
0.001	0.001	0.997	0.001
0.001	0.001	0.997	0.001
0.997	0.001	0.001	0.001
0.990	0.001	0.001	0.008
0.024	0.074	0.901	0.001
0.001	0.005	0.001	0.993
0.079	0.097	0.773	0.051
>TGCTGACTCA	MafA(bZIP)/Islet-MafA-ChIP-Seq(GSE30298)/Homer	6.979327	-145.093938	0	T:12233.0(17.31%),B:10263.9(15.01%),P:1e-63
0.061	0.144	0.032	0.763
0.009	0.001	0.989	0.001
0.004	0.988	0.001	0.007
0.017	0.005	0.017	0.961
0.001	0.001	0.975	0.023
0.948	0.011	0.024	0.017
0.010	0.731	0.195	0.064
0.179	0.123	0.114	0.584
0.125	0.549	0.192	0.134
0.620	0.100	0.159	0.121
>AWATGGCGGCGG	ERF9(AP2EREBP)/colamp-ERF9-DAP-Seq(GSE60143)/Homer	7.530323	-143.726635	0	T:2781.0(3.94%),B:1937.0(2.83%),P:1e-62
0.474	0.159	0.118	0.249
0.418	0.035	0.175	0.372
0.536	0.055	0.193	0.216
0.160	0.176	0.016	0.648
0.046	0.005	0.829	0.120
0.233	0.016	0.694	0.057
0.005	0.951	0.003	0.041
0.003	0.008	0.967	0.022
0.011	0.008	0.976	0.005
0.011	0.964	0.004	0.021
0.015	0.025	0.886	0.074
0.046	0.250	0.659	0.045
>ATTTCCCAGVAKSCY	ZNF143|STAF(Zf)/CUTLL-ZNF143-ChIP-Seq(GSE29600)/Homer	8.623605	-142.682886	0	T:4192.0(5.93%),B:3122.3(4.57%),P:1e-61
0.536	0.180	0.148	0.136
0.263	0.177	0.135	0.425
0.063	0.340	0.087	0.510
0.182	0.052	0.011	0.755
0.001	0.997	0.001	0.001
0.001	0.997	0.001	0.001
0.001	0.997	0.001	0.001
0.936	0.001	0.059	0.004
0.042	0.114	0.527	0.317
0.367	0.307	0.313	0.013
0.804	0.045	0.148	0.003
0.078	0.022	0.410	0.490
0.028	0.380	0.484	0.107
0.001	0.997	0.001	0.001
0.234	0.386	0.015	0.366
>GCGCCGTY	PUCHI(AP2EREBP)/colamp-PUCHI-DAP-Seq(GSE60143)/Homer	6.291229	-136.806738	0	T:6752.0(9.56%),B:5370.6(7.85%),P:1e-59
0.001	0.186	0.812	0.001
0.001	0.997	0.001	0.001
0.001	0.001	0.997	0.001
0.001	0.997	0.001	0.001
0.001	0.997	0.001	0.001
0.001	0.001	0.997	0.001
0.185	0.241	0.001	0.573
0.243	0.345	0.001	0.412
>GGCGGCGG	AT1G28160(AP2EREBP)/colamp-AT1G28160-DAP-Seq(GSE60143)/Homer	4.539721	-134.961038	0	T:19071.0(26.99%),B:16647.7(24.34%),P:1e-58
0.084	0.001	0.819	0.096
0.191	0.001	0.770	0.038
0.001	0.997	0.001	0.001
0.001	0.001	0.986	0.012
0.001	0.001	0.997	0.001
0.053	0.945	0.001	0.001
0.027	0.010	0.916	0.047
0.071	0.105	0.781	0.043
>RACTACAATTCCCAGAAKGC	GFY-Staf(?,Zf)/Promoter/Homer	4.609527	-134.531038	0	T:838.0(1.19%),B:439.4(0.64%),P:1e-58
0.542	0.005	0.452	0.001
0.997	0.001	0.001	0.001
0.001	0.997	0.001	0.001
0.001	0.007	0.001	0.991
0.997	0.001	0.001	0.001
0.001	0.997	0.001	0.001
0.898	0.026	0.075	0.001
0.517	0.092	0.080	0.311
0.097	0.259	0.080	0.564
0.035	0.001	0.001	0.963
0.001	0.963	0.001	0.035
0.001	0.997	0.001	0.001
0.001	0.997	0.001	0.001
0.942	0.001	0.056	0.001
0.113	0.096	0.713	0.078
0.527	0.266	0.181	0.026
0.830	0.007	0.162	0.001
0.071	0.016	0.426	0.487
0.009	0.085	0.824	0.082
0.005	0.957	0.007	0.031
>GGCGGGAAAH	E2F4(E2F)/K562-E2F4-ChIP-Seq(GSE31477)/Homer	6.580958	-132.722504	0	T:5874.0(8.31%),B:4613.4(6.75%),P:1e-57
0.173	0.303	0.508	0.016
0.015	0.051	0.933	0.001
0.032	0.966	0.001	0.001
0.001	0.153	0.845	0.001
0.009	0.323	0.667	0.001
0.103	0.150	0.698	0.049
0.815	0.079	0.036	0.070
0.719	0.073	0.122	0.086
0.550	0.101	0.165	0.184
0.260	0.264	0.087	0.389
>NRGCCCCRCCCHBNN	KLF3(Zf)/MEF-Klf3-ChIP-Seq(GSE44748)/Homer	5.505277	-958.056936	0	T:6950.0(9.84%),B:3874.5(5.67%),P:1e-416
0.223	0.264	0.217	0.295
0.255	0.211	0.371	0.163
0.385	0.001	0.613	0.001
0.001	0.997	0.001	0.001
0.001	0.716	0.001	0.282
0.408	0.590	0.001	0.001
0.001	0.997	0.001	0.001
0.521	0.001	0.477	0.001
0.001	0.997	0.001	0.001
0.001	0.997	0.001	0.001
0.001	0.997	0.001	0.001
0.308	0.327	0.001	0.364
0.170	0.327	0.217	0.286
0.198	0.258	0.283	0.261
0.223	0.302	0.245	0.230
>RACCGGAAGT	GABPA(ETS)/Jurkat-GABPa-ChIP-Seq(GSE17954)/Homer	6.581766	-130.349187	0	T:10094.0(14.29%),B:8395.8(12.28%),P:1e-56
0.379	0.214	0.240	0.167
0.488	0.123	0.269	0.120
0.081	0.733	0.156	0.030
0.290	0.634	0.038	0.038
0.034	0.029	0.915	0.022
0.033	0.042	0.901	0.024
0.863	0.038	0.046	0.053
0.864	0.029	0.035	0.072
0.136	0.069	0.757	0.038
0.073	0.213	0.079	0.635
>ATTGCATCAT	Chop(bZIP)/MEF-Chop-ChIP-Seq(GSE35681)/Homer	7.626492	-127.194065	0	T:4373.0(6.19%),B:3327.6(4.87%),P:1e-55
0.503	0.160	0.298	0.039
0.009	0.008	0.006	0.977
0.003	0.004	0.024	0.969
0.250	0.004	0.546	0.200
0.027	0.963	0.002	0.008
0.929	0.016	0.050	0.005
0.040	0.024	0.011	0.925
0.015	0.966	0.012	0.007
0.957	0.008	0.030	0.005
0.019	0.145	0.338	0.499
>GNCACGTG	BMAL1(bHLH)/Liver-Bmal1-ChIP-Seq(GSE39860)/Homer	4.839624	-124.469039	0	T:26640.0(37.70%),B:23865.6(34.90%),P:1e-54
0.209	0.162	0.449	0.180
0.240	0.235	0.249	0.275
0.027	0.961	0.007	0.005
0.984	0.001	0.004	0.011
0.002	0.929	0.001	0.068
0.095	0.019	0.885	0.001
0.008	0.015	0.002	0.975
0.004	0.002	0.960	0.034
>CTGCGCATGCGC	NRF1(NRF)/MCF7-NRF1-ChIP-Seq(Unpublished)/Homer	8.595777	-124.193494	0	T:1592.0(2.25%),B:1020.3(1.49%),P:1e-53
0.078	0.627	0.197	0.098
0.052	0.170	0.106	0.672
0.036	0.006	0.955	0.003
0.040	0.936	0.018	0.006
0.017	0.004	0.976	0.003
0.005	0.982	0.007	0.006
0.733	0.168	0.068	0.031
0.041	0.077	0.167	0.715
0.005	0.013	0.975	0.007
0.011	0.959	0.004	0.026
0.008	0.020	0.922	0.050
0.006	0.928	0.009	0.057
>SSCMATWAAA	Unknown(Homeobox)/Limb-p300-ChIP-Seq/Homer	6.765817	-122.044460	0	T:11215.0(15.87%),B:9460.1(13.83%),P:1e-53
0.189	0.302	0.378	0.131
0.066	0.372	0.444	0.118
0.086	0.628	0.013	0.273
0.421	0.346	0.019	0.213
0.631	0.030	0.190	0.149
0.104	0.014	0.013	0.869
0.463	0.005	0.023	0.509
0.895	0.020	0.014	0.071
0.893	0.044	0.050	0.013
0.616	0.113	0.087	0.184
>BBCTTATCTS	Gata2(Zf)/K562-GATA2-ChIP-Seq(GSE18829)/Homer	6.674828	-121.457984	0	T:8790.0(12.44%),B:7261.9(10.62%),P:1e-52
0.152	0.286	0.226	0.336
0.021	0.386	0.244	0.350
0.001	0.775	0.172	0.052
0.001	0.004	0.001	0.994
0.001	0.001	0.001	0.997
0.997	0.001	0.001	0.001
0.001	0.001	0.001	0.997
0.001	0.997	0.001	0.001
0.266	0.001	0.028	0.705
0.067	0.380	0.379	0.175
>NRYTTCCGGH	Fli1(ETS)/CD8-FLI-ChIP-Seq(GSE20898)/Homer	5.897289	-120.669267	0	T:14261.0(20.18%),B:12268.6(17.94%),P:1e-52
0.186	0.329	0.237	0.249
0.395	0.129	0.326	0.150
0.073	0.421	0.134	0.372
0.246	0.029	0.095	0.630
0.070	0.009	0.078	0.843
0.030	0.880	0.001	0.089
0.001	0.941	0.030	0.028
0.063	0.095	0.565	0.277
0.101	0.258	0.460	0.181
0.220	0.295	0.131	0.355
>GCWGCWGCWGCW	SeqBias: GCW-triplet	0.000000	-117.804282	0	T:70649.0(99.99%),B:68237.5(99.78%),P:1e-51
0.100	0.100	0.700	0.100
0.100	0.700	0.100	0.100
0.400	0.100	0.100	0.400
0.100	0.100	0.700	0.100
0.100	0.700	0.100	0.100
0.400	0.100	0.100	0.400
0.100	0.100	0.700	0.100
0.100	0.700	0.100	0.100
0.400	0.100	0.100	0.400
0.100	0.100	0.700	0.100
0.100	0.700	0.100	0.100
0.400	0.100	0.100	0.400
>WWDTDACCGTTR	MYB3R1(MYB)/col-MYB3R1-DAP-Seq(GSE60143)/Homer	6.796538	-117.327929	0	T:6009.0(8.50%),B:4794.5(7.01%),P:1e-50
0.478	0.096	0.060	0.365
0.296	0.179	0.126	0.400
0.337	0.119	0.225	0.319
0.203	0.135	0.198	0.464
0.389	0.002	0.332	0.277
0.649	0.021	0.190	0.140
0.300	0.698	0.001	0.001
0.001	0.898	0.100	0.001
0.001	0.001	0.997	0.001
0.001	0.001	0.001	0.997
0.001	0.001	0.001	0.997
0.500	0.014	0.361	0.125
>VACAGGAAAT	EWS:FLI1-fusion(ETS)/SK_N_MC-EWS:FLI1-ChIP-Seq(SRA014231)/Homer	4.875418	-116.316982	0	T:6696.0(9.48%),B:5408.5(7.91%),P:1e-50
0.356	0.230	0.227	0.187
0.638	0.001	0.201	0.160
0.001	0.997	0.001	0.001
0.802	0.196	0.001	0.001
0.001	0.001	0.997	0.001
0.001	0.001	0.997	0.001
0.997	0.001	0.001	0.001
0.997	0.001	0.001	0.001
0.644	0.001	0.354	0.001
0.001	0.309	0.001	0.689
>CCWTTGTYYB	Sox10(HMG)/SciaticNerve-Sox3-ChIP-Seq(GSE35132)/Homer	6.640103	-942.838600	0	T:23691.0(33.53%),B:17898.4(26.17%),P:1e-409
0.018	0.444	0.275	0.262
0.001	0.887	0.001	0.111
0.470	0.033	0.001	0.497
0.001	0.036	0.001	0.962
0.001	0.001	0.001	0.997
0.015	0.004	0.980	0.001
0.012	0.001	0.001	0.986
0.074	0.285	0.226	0.415
0.184	0.396	0.169	0.251
0.130	0.313	0.317	0.240
>GTCACGTGGT	Usf2(bHLH)/C2C12-Usf2-ChIP-Seq(GSE36030)/Homer	7.542554	-114.740529	0	T:4973.0(7.04%),B:3893.5(5.69%),P:1e-49
0.391	0.041	0.544	0.024
0.116	0.137	0.147	0.600
0.001	0.997	0.001	0.001
0.858	0.059	0.082	0.001
0.001	0.776	0.071	0.152
0.300	0.021	0.678	0.001
0.136	0.017	0.001	0.846
0.028	0.001	0.970	0.001
0.225	0.162	0.400	0.212
0.129	0.258	0.193	0.420
>BSNTGTTTACWYWGN	Foxa3(Forkhead)/Liver-Foxa3-ChIP-Seq(GSE77670)/Homer	8.401028	-114.412624	0	T:6692.0(9.47%),B:5413.5(7.92%),P:1e-49
0.137	0.344	0.251	0.268
0.213	0.366	0.224	0.197
0.246	0.246	0.208	0.301
0.001	0.001	0.001	0.997
0.327	0.001	0.671	0.001
0.001	0.001	0.001	0.997
0.001	0.001	0.015	0.983
0.001	0.001	0.299	0.699
0.912	0.001	0.086	0.001
0.001	0.879	0.001	0.119
0.420	0.191	0.001	0.388
0.115	0.371	0.082	0.432
0.481	0.033	0.044	0.443
0.219	0.109	0.497	0.175
0.169	0.257	0.312	0.262
>ACTTTCACTTTC	PRDM1(Zf)/Hela-PRDM1-ChIP-Seq(GSE31477)/Homer	7.912770	-113.970257	0	T:7876.0(11.15%),B:6475.1(9.47%),P:1e-49
0.700	0.111	0.133	0.056
0.109	0.787	0.053	0.051
0.072	0.026	0.003	0.899
0.007	0.082	0.031	0.880
0.014	0.002	0.014	0.970
0.008	0.941	0.002	0.049
0.535	0.151	0.064	0.250
0.035	0.873	0.027	0.065
0.022	0.152	0.001	0.825
0.112	0.126	0.184	0.578
0.208	0.160	0.135	0.496
0.145	0.435	0.163	0.257
>ASATCAAAGGVA	Tcf4(HMG)/Hct116-Tcf4-ChIP-Seq(SRA012054)/Homer	7.170992	-112.871719	0	T:6328.0(8.96%),B:5096.5(7.45%),P:1e-49
0.832	0.013	0.097	0.058
0.005	0.501	0.485	0.009
0.737	0.002	0.001	0.260
0.022	0.002	0.001	0.975
0.001	0.901	0.095	0.003
0.997	0.001	0.001	0.001
0.989	0.005	0.005	0.001
0.995	0.001	0.003	0.001
0.058	0.001	0.940	0.001
0.203	0.135	0.592	0.070
0.280	0.307	0.356	0.057
0.445	0.197	0.165	0.193
>CGCGCGCGCG	SeqBias: CG-repeat	0.000000	-112.766402	0	T:11591.0(16.40%),B:9858.5(14.42%),P:1e-48
0.001	0.898	0.100	0.001
0.001	0.100	0.898	0.001
0.001	0.898	0.100	0.001
0.001	0.100	0.898	0.001
0.001	0.898	0.100	0.001
0.001	0.100	0.898	0.001
0.001	0.898	0.100	0.001
0.001	0.100	0.898	0.001
0.001	0.898	0.100	0.001
0.001	0.100	0.898	0.001
>GGCGGGAARN	E2F6(E2F)/Hela-E2F6-ChIP-Seq(GSE31477)/Homer	7.148914	-112.399717	0	T:4656.0(6.59%),B:3625.4(5.30%),P:1e-48
0.254	0.262	0.434	0.051
0.034	0.040	0.922	0.004
0.137	0.732	0.027	0.104
0.010	0.142	0.819	0.029
0.060	0.061	0.768	0.111
0.044	0.063	0.867	0.026
0.937	0.012	0.050	0.001
0.617	0.046	0.262	0.075
0.372	0.175	0.289	0.164
0.200	0.257	0.300	0.243
>MAATCACTGC	Gfi1b(Zf)/HPC7-Gfi1b-ChIP-Seq(GSE22178)/Homer	6.768352	-112.254529	0	T:10623.0(15.03%),B:8975.5(13.12%),P:1e-48
0.430	0.389	0.102	0.078
0.997	0.001	0.001	0.001
0.990	0.008	0.001	0.001
0.001	0.031	0.022	0.946
0.001	0.997	0.001	0.001
0.567	0.019	0.001	0.413
0.018	0.724	0.257	0.001
0.393	0.001	0.053	0.553
0.003	0.001	0.995	0.001
0.018	0.890	0.001	0.091
>WACACGTAACTT	ANAC047(NAC)/colamp-ANAC047-DAP-Seq(GSE60143)/Homer	6.050844	-112.161207	0	T:12038.0(17.04%),B:10272.5(15.02%),P:1e-48
0.250	0.164	0.211	0.375
0.502	0.056	0.159	0.283
0.019	0.588	0.078	0.315
0.994	0.001	0.004	0.001
0.028	0.939	0.005	0.028
0.019	0.005	0.971	0.005
0.089	0.245	0.136	0.530
0.542	0.314	0.023	0.121
0.655	0.001	0.004	0.340
0.019	0.562	0.108	0.311
0.068	0.361	0.037	0.534
0.237	0.150	0.208	0.406
>ACTACAATTCCC	GFY(?)/Promoter/Homer	9.377840	-111.803013	0	T:818.0(1.16%),B:452.9(0.66%),P:1e-48
0.770	0.102	0.068	0.060
0.043	0.874	0.047	0.036
0.078	0.124	0.048	0.750
0.659	0.158	0.113	0.070
0.064	0.852	0.049	0.035
0.778	0.110	0.074	0.038
0.629	0.117	0.122	0.132
0.075	0.176	0.121	0.628
0.039	0.095	0.073	0.793
0.041	0.843	0.043	0.073
0.026	0.918	0.027	0.029
0.052	0.874	0.026	0.048
>TGTCANYT	Tgif2(Homeobox)/mES-Tgif2-ChIP-Seq(GSE55404)/Homer	5.214460	-110.982945	0	T:44516.0(63.00%),B:41246.2(60.31%),P:1e-48
0.006	0.106	0.009	0.879
0.037	0.007	0.885	0.071
0.323	0.152	0.021	0.504
0.024	0.942	0.003	0.031
0.795	0.098	0.079	0.028
0.266	0.182	0.303	0.249
0.211	0.368	0.203	0.219
0.135	0.177	0.185	0.503
>BCCATTGTTC	Sox2(HMG)/mES-Sox2-ChIP-Seq(GSE11431)/Homer	6.785470	-901.541992	0	T:13927.0(19.71%),B:9512.1(13.91%),P:1e-391
0.060	0.378	0.287	0.275
0.005	0.838	0.073	0.084
0.004	0.766	0.001	0.229
0.692	0.001	0.001	0.306
0.001	0.001	0.001	0.997
0.001	0.001	0.001	0.997
0.001	0.001	0.997	0.001
0.001	0.001	0.001	0.997
0.001	0.223	0.051	0.725
0.121	0.592	0.080	0.207
>RGTTRCGTRW	NAM(NAC)/col-NAM-DAP-Seq(GSE60143)/Homer	5.291908	-109.126992	0	T:20286.0(28.71%),B:17972.4(26.28%),P:1e-47
0.420	0.085	0.412	0.082
0.335	0.104	0.510	0.051
0.204	0.001	0.001	0.794
0.022	0.013	0.262	0.703
0.455	0.217	0.315	0.013
0.001	0.997	0.001	0.001
0.001	0.001	0.997	0.001
0.001	0.001	0.001	0.997
0.356	0.136	0.444	0.064
0.323	0.186	0.023	0.468
>TGGCGGCT	ERF105(AP2EREBP)/colamp-ERF105-DAP-Seq(GSE60143)/Homer	4.181846	-106.933721	0	T:12319.0(17.43%),B:10563.1(15.45%),P:1e-46
0.143	0.137	0.015	0.705
0.001	0.001	0.997	0.001
0.082	0.001	0.910	0.007
0.001	0.997	0.001	0.001
0.001	0.001	0.990	0.008
0.001	0.001	0.997	0.001
0.001	0.997	0.001	0.001
0.011	0.055	0.207	0.727
>AWWTAACCGTTR	MYB3R4(MYB)/col-MYB3R4-DAP-Seq(GSE60143)/Homer	7.093916	-106.107349	0	T:3477.0(4.92%),B:2627.0(3.84%),P:1e-46
0.543	0.049	0.058	0.350
0.365	0.153	0.101	0.381
0.359	0.181	0.187	0.272
0.102	0.169	0.161	0.568
0.499	0.023	0.288	0.191
0.570	0.030	0.290	0.110
0.098	0.877	0.001	0.024
0.003	0.871	0.117	0.009
0.008	0.001	0.990	0.001
0.001	0.002	0.001	0.996
0.009	0.003	0.001	0.987
0.483	0.019	0.397	0.101
>DCCGCCGYHA	CRF10(AP2EREBP)/col100-CRF10-DAP-Seq(GSE60143)/Homer	5.651152	-105.829955	0	T:12549.0(17.76%),B:10782.7(15.77%),P:1e-45
0.282	0.139	0.349	0.229
0.194	0.460	0.213	0.133
0.018	0.682	0.192	0.108
0.104	0.001	0.894	0.001
0.001	0.768	0.113	0.118
0.001	0.997	0.001	0.001
0.083	0.001	0.915	0.001
0.135	0.375	0.079	0.412
0.200	0.312	0.149	0.338
0.440	0.174	0.162	0.223
>TGACCTTTNCNT	Nur77(NR)/K562-NR4A1-ChIP-Seq(GSE31363)/Homer	8.736456	-105.237396	0	T:2727.0(3.86%),B:1992.4(2.91%),P:1e-45
0.001	0.001	0.001	0.997
0.177	0.001	0.821	0.001
0.997	0.001	0.001	0.001
0.001	0.997	0.001	0.001
0.088	0.910	0.001	0.001
0.001	0.001	0.001	0.997
0.001	0.001	0.001	0.997
0.001	0.001	0.001	0.997
0.308	0.300	0.167	0.224
0.209	0.535	0.122	0.134
0.266	0.295	0.261	0.178
0.181	0.255	0.136	0.428
>VVCCACGTGG	c-Myc(bHLH)/mES-cMyc-ChIP-Seq(GSE11431)/Homer	6.808840	-104.704929	0	T:5784.0(8.19%),B:4649.7(6.80%),P:1e-45
0.251	0.225	0.369	0.155
0.311	0.197	0.336	0.156
0.138	0.504	0.336	0.022
0.001	0.997	0.001	0.001
0.992	0.001	0.006	0.001
0.001	0.932	0.001	0.066
0.112	0.001	0.886	0.001
0.001	0.001	0.001	0.997
0.001	0.001	0.997	0.001
0.023	0.320	0.527	0.130
>BAACAGCTGT	Myf5(bHLH)/GM-Myf5-ChIP-Seq(GSE24852)/Homer	7.322709	-104.404492	0	T:10494.0(14.85%),B:8903.5(13.02%),P:1e-45
0.167	0.231	0.255	0.348
0.599	0.097	0.256	0.048
0.654	0.075	0.230	0.041
0.001	0.997	0.001	0.001
0.990	0.006	0.002	0.002
0.014	0.043	0.937	0.006
0.010	0.907	0.072	0.011
0.002	0.002	0.002	0.994
0.001	0.001	0.997	0.001
0.078	0.260	0.084	0.578
>CGCCGCCATTTT	RAP212(AP2EREBP)/col-RAP212-DAP-Seq(GSE60143)/Homer	5.660703	-103.728703	0	T:7997.0(11.32%),B:6636.2(9.70%),P:1e-45
0.254	0.683	0.029	0.034
0.001	0.001	0.997	0.001
0.001	0.986	0.009	0.004
0.001	0.997	0.001	0.001
0.003	0.001	0.995	0.001
0.026	0.851	0.016	0.107
0.153	0.796	0.004	0.047
0.593	0.013	0.221	0.173
0.202	0.217	0.039	0.542
0.276	0.153	0.045	0.526
0.281	0.056	0.169	0.495
0.165	0.286	0.097	0.451
>AAACMATTAN	Barx1(Homeobox)/Stomach-Barx1.3xFlag-ChIP-Seq(GSE69483)/Homer	6.182512	-102.091382	0	T:7613.0(10.77%),B:6298.8(9.21%),P:1e-44
0.468	0.162	0.222	0.148
0.590	0.096	0.191	0.123
0.542	0.093	0.227	0.138
0.070	0.618	0.197	0.115
0.332	0.406	0.087	0.176
0.591	0.159	0.112	0.138
0.027	0.096	0.056	0.821
0.046	0.180	0.060	0.714
0.794	0.024	0.059	0.123
0.235	0.222	0.336	0.207
>GATTGCATCA	AARE(HLH)/mES-cMyc-ChIP-Seq/Homer	8.228816	-101.972223	0	T:1838.0(2.60%),B:1263.0(1.85%),P:1e-44
0.095	0.079	0.734	0.092
0.735	0.071	0.173	0.021
0.001	0.001	0.008	0.990
0.001	0.001	0.001	0.997
0.053	0.001	0.890	0.056
0.001	0.997	0.001	0.001
0.956	0.001	0.042	0.001
0.002	0.001	0.001	0.996
0.001	0.983	0.008	0.008
0.997	0.001	0.001	0.001
>DGGGYGKGGC	KLF5(Zf)/LoVo-KLF5-ChIP-Seq(GSE49402)/Homer	6.670095	-895.241986	0	T:14041.0(19.87%),B:9620.5(14.07%),P:1e-388
0.364	0.055	0.224	0.357
0.116	0.001	0.882	0.001
0.001	0.001	0.997	0.001
0.001	0.001	0.997	0.001
0.081	0.428	0.001	0.490
0.015	0.001	0.972	0.012
0.046	0.023	0.405	0.526
0.055	0.001	0.922	0.022
0.062	0.060	0.694	0.184
0.077	0.756	0.019	0.148
>CCGCCGCHATTT	RRTF1(AP2EREBP)/colamp-RRTF1-DAP-Seq(GSE60143)/Homer	7.375486	-101.127273	0	T:3961.0(5.61%),B:3062.9(4.48%),P:1e-43
0.154	0.423	0.250	0.173
0.352	0.646	0.001	0.001
0.001	0.001	0.997	0.001
0.001	0.997	0.001	0.001
0.001	0.997	0.001	0.001
0.001	0.001	0.997	0.001
0.141	0.501	0.040	0.318
0.396	0.349	0.001	0.254
0.654	0.001	0.010	0.335
0.253	0.001	0.001	0.745
0.259	0.176	0.089	0.477
0.221	0.150	0.186	0.444
>AVCCGGAAGT	ELF1(ETS)/Jurkat-ELF1-ChIP-Seq(SRA014231)/Homer	6.819311	-101.070135	0	T:6233.0(8.82%),B:5065.9(7.41%),P:1e-43
0.494	0.156	0.189	0.161
0.358	0.289	0.249	0.105
0.058	0.717	0.201	0.024
0.092	0.889	0.011	0.008
0.007	0.012	0.979	0.002
0.012	0.011	0.969	0.008
0.961	0.008	0.016	0.015
0.960	0.014	0.008	0.018
0.085	0.062	0.833	0.020
0.099	0.241	0.049	0.611
>NWDCCGTTAC	MYB98(MYB)/col-MYB98-DAP-Seq(GSE60143)/Homer	7.347090	-100.165556	0	T:4611.0(6.53%),B:3633.2(5.31%),P:1e-43
0.271	0.205	0.224	0.301
0.433	0.001	0.276	0.291
0.372	0.001	0.347	0.280
0.186	0.719	0.094	0.001
0.181	0.536	0.282	0.001
0.001	0.001	0.997	0.001
0.001	0.001	0.001	0.997
0.001	0.001	0.001	0.997
0.997	0.001	0.001	0.001
0.001	0.978	0.001	0.020
>NCCACCGACA	AT1G44830(AP2EREBP)/col-AT1G44830-DAP-Seq(GSE60143)/Homer	7.745603	-99.998908	0	T:3729.0(5.28%),B:2865.3(4.19%),P:1e-43
0.191	0.331	0.190	0.289
0.079	0.418	0.257	0.246
0.001	0.997	0.001	0.001
0.997	0.001	0.001	0.001
0.001	0.997	0.001	0.001
0.001	0.997	0.001	0.001
0.001	0.001	0.997	0.001
0.680	0.119	0.044	0.157
0.001	0.997	0.001	0.001
0.516	0.001	0.180	0.303
>AVCAGGAAGT	EHF(ETS)/LoVo-EHF-ChIP-Seq(GSE49402)/Homer	7.212794	-99.944554	0	T:13176.0(18.65%),B:11400.3(16.67%),P:1e-43
0.627	0.005	0.123	0.245
0.226	0.372	0.241	0.161
0.258	0.474	0.267	0.001
0.625	0.356	0.018	0.001
0.001	0.001	0.997	0.001
0.004	0.001	0.994	0.001
0.997	0.001	0.001	0.001
0.997	0.001	0.001	0.001
0.288	0.028	0.683	0.001
0.132	0.185	0.066	0.617
>AGRGGTCA	COUP-TFII(NR)/Artia-Nr2f2-ChIP-Seq(GSE46497)/Homer	5.836879	-99.494480	0	T:21003.0(29.72%),B:18724.6(27.38%),P:1e-43
0.466	0.170	0.228	0.136
0.251	0.067	0.650	0.032
0.545	0.005	0.449	0.001
0.001	0.006	0.971	0.022
0.014	0.006	0.965	0.015
0.001	0.015	0.043	0.941
0.014	0.915	0.031	0.040
0.945	0.001	0.053	0.001
>AACCGGAAGT	ETV1(ETS)/GIST48-ETV1-ChIP-Seq(GSE22441)/Homer	6.285881	-99.473545	0	T:14389.0(20.36%),B:12528.7(18.32%),P:1e-43
0.426	0.192	0.247	0.135
0.563	0.108	0.218	0.111
0.081	0.779	0.116	0.024
0.371	0.594	0.023	0.012
0.013	0.012	0.967	0.008
0.014	0.012	0.963	0.011
0.949	0.016	0.016	0.019
0.857	0.020	0.021	0.102
0.148	0.068	0.761	0.023
0.085	0.209	0.101	0.605
>CYHATAAAAN	Hoxa13(Homeobox)/ChickenMSG-Hoxa13.Flag-ChIP-Seq(GSE86088)/Homer	5.796160	-99.353492	0	T:35306.0(49.97%),B:32390.4(47.36%),P:1e-43
0.084	0.541	0.300	0.075
0.087	0.466	0.008	0.440
0.334	0.368	0.002	0.296
0.626	0.002	0.280	0.092
0.016	0.015	0.005	0.964
0.608	0.016	0.263	0.113
0.972	0.001	0.002	0.025
0.986	0.007	0.005	0.002
0.554	0.139	0.142	0.165
0.253	0.287	0.185	0.275
>ADGGYAGYAGCATCT	PRDM9(Zf)/Testis-DMC1-ChIP-Seq(GSE35498)/Homer	8.023552	-98.517616	0	T:5051.0(7.15%),B:4027.1(5.89%),P:1e-42
0.467	0.120	0.253	0.160
0.314	0.088	0.226	0.373
0.218	0.005	0.676	0.101
0.308	0.047	0.605	0.040
0.082	0.455	0.015	0.449
0.792	0.001	0.189	0.018
0.100	0.023	0.868	0.009
0.041	0.502	0.007	0.450
0.890	0.003	0.094	0.013
0.112	0.138	0.533	0.217
0.001	0.996	0.001	0.002
0.577	0.045	0.001	0.377
0.034	0.218	0.260	0.488
0.004	0.979	0.006	0.011
0.330	0.125	0.003	0.542
>CACGTGCC	IBL1(bHLH)/Seedling-IBL1-ChIP-Seq(GSE51120)/Homer	5.143172	-98.389538	0	T:20915.0(29.60%),B:18650.8(27.27%),P:1e-42
0.076	0.818	0.039	0.067
0.783	0.064	0.119	0.034
0.015	0.860	0.035	0.090
0.059	0.053	0.838	0.050
0.060	0.189	0.069	0.682
0.052	0.027	0.903	0.018
0.179	0.494	0.142	0.185
0.107	0.627	0.137	0.129
>CCATTGTTYB	Sox17(HMG)/Endoderm-Sox17-ChIP-Seq(GSE61475)/Homer	6.824540	-827.303887	0	T:12131.0(17.17%),B:8166.7(11.94%),P:1e-359
0.063	0.642	0.160	0.135
0.085	0.707	0.043	0.165
0.797	0.025	0.032	0.146
0.023	0.039	0.029	0.909
0.025	0.024	0.041	0.910
0.029	0.044	0.893	0.034
0.065	0.038	0.035	0.862
0.073	0.214	0.134	0.579
0.158	0.361	0.093	0.388
0.106	0.239	0.339	0.316
>WWAACGCGTT	CAMTA1(CAMTA)/col-CAMTA1-DAP-Seq(GSE60143)/Homer	5.416110	-98.067215	0	T:10106.0(14.30%),B:8586.4(12.56%),P:1e-42
0.388	0.161	0.079	0.372
0.479	0.117	0.044	0.360
0.474	0.184	0.152	0.190
0.727	0.124	0.140	0.009
0.013	0.985	0.001	0.001
0.036	0.001	0.962	0.001
0.003	0.958	0.001	0.038
0.001	0.001	0.997	0.001
0.001	0.091	0.100	0.808
0.174	0.093	0.288	0.445
>GGYAATGAAA	Hoxa10(Homeobox)/ChickenMSG-Hoxa10.Flag-ChIP-Seq(GSE86088)/Homer	7.086612	-96.608009	0	T:8688.0(12.30%),B:7301.7(10.68%),P:1e-41
0.302	0.062	0.478	0.157
0.103	0.164	0.670	0.063
0.072	0.402	0.001	0.525
0.686	0.178	0.072	0.064
0.761	0.136	0.098	0.005
0.032	0.005	0.016	0.947
0.073	0.108	0.795	0.024
0.784	0.045	0.095	0.076
0.868	0.039	0.061	0.032
0.563	0.105	0.172	0.160
>ATTTAATGGG	EGL-5(Homeobox)/cElegans-L3-EGL5-ChIP-Seq(modEncode)/Homer	5.916356	-96.233721	0	T:23480.0(33.23%),B:21095.5(30.85%),P:1e-41
0.605	0.014	0.216	0.165
0.225	0.023	0.057	0.695
0.053	0.020	0.083	0.844
0.104	0.027	0.105	0.764
0.654	0.023	0.095	0.228
0.837	0.013	0.015	0.135
0.016	0.020	0.022	0.942
0.018	0.007	0.852	0.123
0.154	0.053	0.702	0.091
0.034	0.184	0.659	0.123
>BTKGGCGGGAAA	E2F3(E2F)/MEF-E2F3-ChIP-Seq(GSE71376)/Homer	6.827446	-96.208834	0	T:5417.0(7.67%),B:4361.6(6.38%),P:1e-41
0.045	0.269	0.367	0.319
0.144	0.150	0.166	0.540
0.163	0.127	0.358	0.352
0.013	0.159	0.807	0.021
0.001	0.032	0.966	0.001
0.069	0.909	0.021	0.001
0.001	0.001	0.997	0.001
0.001	0.164	0.834	0.001
0.021	0.090	0.868	0.021
0.845	0.099	0.035	0.021
0.655	0.001	0.180	0.164
0.413	0.172	0.172	0.243
>AACCGGAAGT	ETS(ETS)/Promoter/Homer	7.147950	-95.776813	0	T:4461.0(6.31%),B:3519.0(5.15%),P:1e-41
0.489	0.205	0.188	0.117
0.499	0.210	0.246	0.045
0.034	0.788	0.159	0.019
0.086	0.895	0.005	0.014
0.006	0.003	0.989	0.002
0.012	0.003	0.982	0.003
0.990	0.005	0.002	0.003
0.978	0.007	0.003	0.012
0.049	0.022	0.923	0.006
0.040	0.157	0.016	0.787
>YCTTATCTBN	Gata6(Zf)/HUG1N-GATA6-ChIP-Seq(GSE51936)/Homer	6.287859	-95.774140	0	T:12159.0(17.21%),B:10488.9(15.34%),P:1e-41
0.031	0.351	0.214	0.403
0.025	0.754	0.129	0.092
0.026	0.029	0.012	0.933
0.038	0.015	0.011	0.936
0.950	0.008	0.017	0.025
0.012	0.015	0.012	0.961
0.021	0.963	0.005	0.011
0.314	0.013	0.054	0.619
0.169	0.289	0.329	0.213
0.234	0.266	0.246	0.254
>CVGTSCTCCC	Znf263(Zf)/K562-Znf263-ChIP-Seq(GSE31477)/Homer	3.877224	-95.551595	0	T:21942.0(31.05%),B:19644.2(28.73%),P:1e-41
0.152	0.413	0.242	0.193
0.333	0.240	0.309	0.118
0.005	0.334	0.660	0.001
0.001	0.001	0.001	0.997
0.001	0.512	0.486	0.001
0.001	0.997	0.001	0.001
0.001	0.001	0.001	0.997
0.001	0.997	0.001	0.001
0.001	0.997	0.001	0.001
0.138	0.657	0.002	0.203
>RACNGTTA	MYB65(MYB)/colamp-MYB65-DAP-Seq(GSE60143)/Homer	6.112488	-94.832837	0	T:17972.0(25.43%),B:15909.5(23.26%),P:1e-41
0.427	0.057	0.286	0.231
0.465	0.001	0.241	0.293
0.001	0.997	0.001	0.001
0.215	0.323	0.263	0.199
0.001	0.001	0.997	0.001
0.001	0.001	0.001	0.997
0.230	0.063	0.001	0.706
0.731	0.038	0.001	0.230
>RGCCGGCYWW	RAP211(AP2EREBP)/colamp-RAP211-DAP-Seq(GSE60143)/Homer	4.945305	-91.781036	0	T:20901.0(29.58%),B:18692.5(27.33%),P:1e-39
0.300	0.088	0.409	0.203
0.058	0.001	0.935	0.006
0.200	0.686	0.084	0.030
0.076	0.922	0.001	0.001
0.002	0.001	0.916	0.081
0.032	0.083	0.710	0.175
0.003	0.902	0.001	0.094
0.192	0.364	0.086	0.358
0.378	0.134	0.202	0.285
0.351	0.152	0.189	0.308
>ATGGCGGCKG	AT4G18450(AP2EREBP)/col-AT4G18450-DAP-Seq(GSE60143)/Homer	7.613471	-91.632742	0	T:3528.0(4.99%),B:2721.3(3.98%),P:1e-39
0.589	0.100	0.184	0.127
0.259	0.208	0.001	0.532
0.001	0.001	0.997	0.001
0.240	0.001	0.758	0.001
0.001	0.997	0.001	0.001
0.001	0.001	0.997	0.001
0.001	0.001	0.997	0.001
0.001	0.997	0.001	0.001
0.026	0.065	0.521	0.388
0.302	0.108	0.589	0.001
>GCCACRCCCACY	Klf9(Zf)/GBM-Klf9-ChIP-Seq(GSE62211)/Homer	7.935079	-808.955207	0	T:5710.0(8.08%),B:3144.3(4.60%),P:1e-351
0.120	0.024	0.833	0.023
0.112	0.819	0.043	0.026
0.005	0.990	0.001	0.004
0.794	0.191	0.012	0.003
0.005	0.990	0.002	0.003
0.428	0.001	0.528	0.043
0.002	0.996	0.001	0.001
0.001	0.995	0.003	0.001
0.001	0.982	0.001	0.016
0.701	0.261	0.001	0.037
0.009	0.906	0.020	0.065
0.127	0.362	0.047	0.465
>AYAGTGCCMYCTRGTGGCCA	CTCF(Zf)/CD4+-CTCF-ChIP-Seq(Barski_et_al.)/Homer	8.704837	-3579.146600	0	T:7549.0(10.68%),B:2379.3(3.48%),P:1e-1554
0.447	0.221	0.181	0.151
0.037	0.340	0.236	0.386
0.499	0.061	0.330	0.110
0.033	0.377	0.529	0.061
0.023	0.378	0.005	0.594
0.061	0.005	0.887	0.047
0.079	0.906	0.005	0.010
0.002	0.994	0.001	0.003
0.502	0.475	0.007	0.016
0.002	0.527	0.004	0.467
0.003	0.995	0.001	0.001
0.030	0.036	0.004	0.930
0.382	0.042	0.446	0.130
0.020	0.273	0.686	0.021
0.047	0.039	0.014	0.900
0.002	0.001	0.995	0.002
0.040	0.034	0.873	0.053
0.161	0.528	0.061	0.250
0.277	0.428	0.117	0.178
0.541	0.092	0.267	0.100
>ATTTCCTGTN	EWS:ERG-fusion(ETS)/CADO_ES1-EWS:ERG-ChIP-Seq(SRA014231)/Homer	7.338790	-91.547482	0	T:7846.0(11.10%),B:6566.0(9.60%),P:1e-39
0.871	0.009	0.119	0.001
0.001	0.155	0.001	0.843
0.001	0.001	0.001	0.997
0.001	0.001	0.001	0.997
0.001	0.997	0.001	0.001
0.001	0.997	0.001	0.001
0.001	0.001	0.041	0.957
0.001	0.105	0.805	0.089
0.194	0.277	0.053	0.476
0.220	0.269	0.276	0.235
>AGGCCTRG	ZFX(Zf)/mES-Zfx-ChIP-Seq(GSE11431)/Homer	6.248446	-91.080772	0	T:8867.0(12.55%),B:7496.0(10.96%),P:1e-39
0.922	0.001	0.076	0.001
0.001	0.001	0.997	0.001
0.001	0.001	0.997	0.001
0.001	0.997	0.001	0.001
0.001	0.997	0.001	0.001
0.001	0.113	0.001	0.885
0.358	0.138	0.360	0.144
0.188	0.198	0.533	0.081
>VCAGCTGYTG	Tcf12(bHLH)/GM12878-Tcf12-ChIP-Seq(GSE32465)/Homer	7.146225	-90.200945	0	T:13437.0(19.02%),B:11710.8(17.12%),P:1e-39
0.376	0.258	0.359	0.006
0.001	0.997	0.001	0.001
0.997	0.001	0.001	0.001
0.001	0.107	0.891	0.001
0.001	0.974	0.024	0.001
0.111	0.001	0.001	0.887
0.001	0.001	0.997	0.001
0.001	0.430	0.244	0.325
0.137	0.182	0.162	0.519
0.157	0.206	0.424	0.212
>ATGGCGGCGG	ERF3(AP2EREBP)/colamp-ERF3-DAP-Seq(GSE60143)/Homer	6.725985	-88.233689	0	T:6905.0(9.77%),B:5732.2(8.38%),P:1e-38
0.472	0.059	0.230	0.239
0.115	0.270	0.014	0.601
0.070	0.001	0.779	0.150
0.358	0.001	0.597	0.044
0.001	0.981	0.001	0.017
0.001	0.001	0.997	0.001
0.001	0.001	0.997	0.001
0.047	0.951	0.001	0.001
0.096	0.001	0.576	0.327
0.190	0.248	0.460	0.101
>NCYAATAAAA	Hoxd13(Homeobox)/ChickenMSG-Hoxd13.Flag-ChIP-Seq(GSE86088)/Homer	6.016047	-87.973470	0	T:24503.0(34.68%),B:22140.4(32.38%),P:1e-38
0.263	0.225	0.277	0.235
0.069	0.708	0.216	0.007
0.001	0.509	0.001	0.489
0.480	0.323	0.001	0.196
0.820	0.001	0.139	0.040
0.001	0.001	0.001	0.997
0.709	0.001	0.140	0.150
0.997	0.001	0.001	0.001
0.997	0.001	0.001	0.001
0.720	0.096	0.062	0.122
>TYAGCCGCCATT	ERF13(AP2EREBP)/colamp-ERF13-DAP-Seq(GSE60143)/Homer	5.248983	-87.923319	0	T:11902.0(16.84%),B:10304.0(15.07%),P:1e-38
0.273	0.114	0.163	0.451
0.101	0.362	0.141	0.396
0.656	0.270	0.067	0.007
0.001	0.001	0.997	0.001
0.001	0.989	0.001	0.009
0.043	0.951	0.004	0.002
0.002	0.001	0.996	0.001
0.114	0.773	0.001	0.112
0.001	0.997	0.001	0.001
0.581	0.013	0.161	0.245
0.228	0.191	0.041	0.540
0.299	0.153	0.099	0.449
>GAGGTCAAAGGTCA	TR4(NR),DR1/Hela-TR4-ChIP-Seq(GSE24685)/Homer	9.352371	-86.402387	0	T:1896.0(2.68%),B:1349.3(1.97%),P:1e-37
0.292	0.120	0.531	0.057
0.656	0.008	0.322	0.014
0.068	0.002	0.911	0.019
0.024	0.005	0.870	0.101
0.015	0.058	0.106	0.821
0.019	0.814	0.112	0.055
0.972	0.002	0.021	0.005
0.566	0.015	0.400	0.019
0.899	0.001	0.099	0.001
0.022	0.002	0.969	0.007
0.013	0.008	0.857	0.122
0.001	0.048	0.131	0.820
0.029	0.818	0.080	0.073
0.904	0.014	0.061	0.021
>VGCCATAAAA	Hoxd11(Homeobox)/ChickenMSG-Hoxd11.Flag-ChIP-Seq(GSE86088)/Homer	5.528477	-86.298076	0	T:34743.0(49.17%),B:31971.9(46.75%),P:1e-37
0.247	0.212	0.354	0.187
0.114	0.323	0.517	0.046
0.056	0.549	0.024	0.371
0.269	0.523	0.015	0.193
0.572	0.117	0.263	0.048
0.049	0.006	0.017	0.928
0.549	0.067	0.217	0.167
0.953	0.001	0.004	0.042
0.919	0.026	0.006	0.049
0.537	0.089	0.172	0.202
>GTTGCCATGGCAACM	Rfx2(HTH)/LoVo-RFX2-ChIP-Seq(GSE49402)/Homer	8.147021	-85.731231	0	T:1605.0(2.27%),B:1111.6(1.63%),P:1e-37
0.049	0.003	0.942	0.006
0.005	0.041	0.019	0.935
0.037	0.202	0.011	0.750
0.125	0.062	0.654	0.159
0.001	0.916	0.004	0.079
0.001	0.884	0.001	0.114
0.810	0.075	0.052	0.063
0.066	0.055	0.071	0.808
0.119	0.001	0.879	0.001
0.083	0.003	0.912	0.002
0.156	0.649	0.063	0.132
0.743	0.010	0.204	0.043
0.933	0.021	0.041	0.005
0.005	0.943	0.004	0.048
0.254	0.387	0.234	0.125
>WNBCACGTGA	SPCH(bHLH)/Seedling-SPCH-ChIP-Seq(GSE57497)/Homer	5.690399	-85.527556	0	T:17080.0(24.17%),B:15147.2(22.15%),P:1e-37
0.321	0.149	0.188	0.342
0.184	0.195	0.323	0.299
0.168	0.258	0.226	0.347
0.020	0.950	0.018	0.012
0.811	0.013	0.132	0.044
0.001	0.894	0.001	0.104
0.117	0.001	0.881	0.001
0.055	0.024	0.023	0.898
0.017	0.131	0.829	0.023
0.562	0.102	0.167	0.169
>CCWTTGTY	Sox3(HMG)/NPC-Sox3-ChIP-Seq(GSE33059)/Homer	6.563838	-783.902108	0	T:24936.0(35.29%),B:19452.2(28.44%),P:1e-340
0.019	0.695	0.147	0.139
0.032	0.705	0.003	0.260
0.481	0.001	0.001	0.517
0.001	0.001	0.001	0.997
0.001	0.001	0.001	0.997
0.007	0.027	0.843	0.123
0.056	0.001	0.113	0.830
0.076	0.330	0.185	0.409
>NBWGATAAGR	Gata4(Zf)/Heart-Gata4-ChIP-Seq(GSE35151)/Homer	6.515975	-85.159987	0	T:13866.0(19.62%),B:12146.1(17.76%),P:1e-36
0.266	0.279	0.302	0.153
0.163	0.343	0.300	0.195
0.504	0.111	0.006	0.379
0.001	0.001	0.997	0.001
0.997	0.001	0.001	0.001
0.001	0.001	0.001	0.997
0.862	0.001	0.005	0.132
0.963	0.001	0.019	0.017
0.100	0.252	0.636	0.012
0.398	0.209	0.351	0.041
>ATGAATATTC	Brn2(POU,Homeobox)/NPC-Brn2-ChIP-Seq(GSE35496)/Homer	9.454369	-85.142845	0	T:2279.0(3.23%),B:1673.8(2.45%),P:1e-36
0.874	0.016	0.012	0.098
0.001	0.007	0.005	0.987
0.064	0.089	0.826	0.021
0.631	0.333	0.001	0.035
0.888	0.003	0.075	0.034
0.010	0.001	0.001	0.988
0.993	0.002	0.003	0.002
0.403	0.012	0.003	0.582
0.056	0.003	0.255	0.686
0.001	0.546	0.213	0.240
>HACTTCCGGY	Elk1(ETS)/Hela-Elk1-ChIP-Seq(GSE31477)/Homer	6.721832	-84.617947	0	T:7588.0(10.74%),B:6370.4(9.32%),P:1e-36
0.204	0.342	0.189	0.265
0.484	0.138	0.248	0.130
0.041	0.529	0.166	0.264
0.098	0.010	0.022	0.870
0.031	0.021	0.024	0.924
0.009	0.969	0.010	0.012
0.004	0.974	0.016	0.006
0.005	0.013	0.827	0.155
0.074	0.157	0.630	0.139
0.189	0.305	0.147	0.359
>NVCACGTG	NPAS(bHLH)/Liver-NPAS-ChIP-Seq(GSE39860)/Homer	5.413160	-84.475734	0	T:24305.0(34.40%),B:21984.9(32.15%),P:1e-36
0.265	0.165	0.260	0.310
0.334	0.295	0.270	0.101
0.081	0.896	0.009	0.014
0.951	0.011	0.015	0.023
0.001	0.930	0.001	0.068
0.063	0.001	0.935	0.001
0.014	0.017	0.012	0.957
0.014	0.001	0.969	0.016
>CCATTGTATGCAAAT	Oct4:Sox17(POU,Homeobox,HMG)/F9-Sox17-ChIP-Seq(GSE44553)/Homer	8.788687	-83.399696	0	T:2404.0(3.40%),B:1784.1(2.61%),P:1e-36
0.078	0.496	0.208	0.218
0.088	0.656	0.049	0.207
0.710	0.016	0.001	0.273
0.002	0.001	0.001	0.996
0.001	0.001	0.001	0.997
0.013	0.042	0.944	0.001
0.048	0.006	0.001	0.945
0.679	0.062	0.162	0.097
0.003	0.003	0.001	0.993
0.003	0.010	0.783	0.204
0.040	0.769	0.058	0.133
0.726	0.013	0.001	0.260
0.514	0.065	0.230	0.191
0.693	0.100	0.110	0.097
0.172	0.149	0.188	0.491
>GCTGTGGTTW	RUNX-AML(Runt)/CD4+-PolII-ChIP-Seq(Barski_et_al.)/Homer	7.385715	-83.293229	0	T:11051.0(15.64%),B:9550.2(13.97%),P:1e-36
0.070	0.223	0.453	0.255
0.117	0.600	0.048	0.235
0.002	0.006	0.001	0.991
0.001	0.001	0.997	0.001
0.004	0.009	0.025	0.962
0.002	0.001	0.994	0.003
0.001	0.019	0.948	0.032
0.001	0.008	0.045	0.946
0.034	0.161	0.140	0.665
0.410	0.057	0.100	0.433
>RTTATGYAAB	HLF(bZIP)/HSC-HLF.Flag-ChIP-Seq(GSE69817)/Homer	6.209309	-82.709425	0	T:13100.0(18.54%),B:11452.9(16.75%),P:1e-35
0.352	0.147	0.451	0.050
0.020	0.031	0.011	0.938
0.029	0.022	0.148	0.801
0.716	0.024	0.228	0.032
0.024	0.142	0.051	0.783
0.247	0.031	0.680	0.042
0.053	0.416	0.027	0.504
0.886	0.074	0.024	0.016
0.932	0.015	0.034	0.019
0.042	0.396	0.270	0.293
>WTKRCGGCGB	ERF115(AP2EREBP)/colamp-ERF115-DAP-Seq(GSE60143)/Homer	5.779268	-81.806836	0	T:17908.0(25.34%),B:15956.1(23.33%),P:1e-35
0.427	0.083	0.194	0.296
0.257	0.182	0.116	0.446
0.208	0.001	0.393	0.398
0.390	0.024	0.474	0.112
0.001	0.992	0.001	0.006
0.001	0.001	0.997	0.001
0.001	0.001	0.997	0.001
0.006	0.992	0.001	0.001
0.024	0.116	0.507	0.353
0.142	0.269	0.342	0.247
>ANCAGGAAGT	ELF3(ETS)/PDAC-ELF3-ChIP-Seq(GSE64557)/Homer	7.586080	-81.558680	0	T:7388.0(10.46%),B:6206.6(9.08%),P:1e-35
0.777	0.014	0.038	0.171
0.246	0.324	0.242	0.188
0.266	0.451	0.280	0.003
0.899	0.083	0.016	0.002
0.001	0.001	0.997	0.001
0.001	0.001	0.997	0.001
0.997	0.001	0.001	0.001
0.992	0.001	0.001	0.006
0.199	0.027	0.773	0.001
0.051	0.126	0.031	0.792
>GSCTGTCACTCA	PBX1(Homeobox)/MCF7-PBX1-ChIP-Seq(GSE28007)/Homer	8.655388	-81.469505	0	T:1909.0(2.70%),B:1373.1(2.01%),P:1e-35
0.185	0.033	0.686	0.096
0.008	0.534	0.428	0.030
0.001	0.988	0.010	0.001
0.022	0.001	0.001	0.976
0.001	0.001	0.997	0.001
0.003	0.074	0.001	0.922
0.001	0.996	0.002	0.001
0.981	0.002	0.001	0.016
0.284	0.495	0.216	0.004
0.001	0.016	0.014	0.969
0.002	0.994	0.003	0.001
0.979	0.002	0.001	0.018
>ATGACGTCATCY	c-Jun-CRE(bZIP)/K562-cJun-ChIP-Seq(GSE31477)/Homer	7.337919	-776.321794	0	T:6954.0(9.84%),B:4119.6(6.02%),P:1e-337
0.599	0.118	0.273	0.010
0.003	0.002	0.001	0.994
0.003	0.004	0.955	0.038
0.979	0.002	0.011	0.008
0.020	0.643	0.127	0.210
0.219	0.139	0.610	0.032
0.005	0.011	0.001	0.983
0.028	0.965	0.003	0.004
0.988	0.002	0.002	0.008
0.010	0.272	0.112	0.606
0.063	0.652	0.111	0.174
0.217	0.379	0.174	0.230
>RGGTCADNNAGAGGTCAV	RAR:RXR(NR),DR5/ES-RAR-ChIP-Seq(GSE56893)/Homer	11.193397	-81.469132	0	T:440.0(0.62%),B:220.8(0.32%),P:1e-35
0.509	0.001	0.489	0.001
0.019	0.001	0.961	0.019
0.001	0.001	0.803	0.195
0.001	0.058	0.117	0.824
0.001	0.823	0.137	0.039
0.921	0.001	0.039	0.039
0.216	0.157	0.353	0.274
0.235	0.255	0.313	0.196
0.196	0.314	0.274	0.216
0.412	0.196	0.157	0.235
0.236	0.255	0.431	0.078
0.744	0.001	0.254	0.001
0.038	0.001	0.960	0.001
0.001	0.001	0.764	0.234
0.079	0.117	0.177	0.627
0.001	0.882	0.116	0.001
0.997	0.001	0.001	0.001
0.216	0.352	0.295	0.137
>GAGAGAGAGA	SeqBias: GA-repeat	0.000000	-80.827807	0	T:55314.0(78.28%),B:52186.3(76.31%),P:1e-35
0.100	0.001	0.898	0.001
0.898	0.001	0.100	0.001
0.100	0.001	0.898	0.001
0.898	0.001	0.100	0.001
0.100	0.001	0.898	0.001
0.898	0.001	0.100	0.001
0.100	0.001	0.898	0.001
0.898	0.001	0.100	0.001
0.100	0.001	0.898	0.001
0.898	0.001	0.100	0.001
>GTCACGTGACYV	TFE3(bHLH)/MEF-TFE3-ChIP-Seq(GSE75757)/Homer	8.322675	-80.792884	0	T:1969.0(2.79%),B:1425.4(2.08%),P:1e-35
0.361	0.055	0.571	0.013
0.020	0.080	0.024	0.876
0.001	0.984	0.011	0.004
0.964	0.011	0.012	0.013
0.004	0.851	0.010	0.135
0.169	0.010	0.814	0.007
0.010	0.010	0.011	0.969
0.004	0.015	0.976	0.005
0.889	0.038	0.055	0.018
0.017	0.581	0.064	0.338
0.197	0.353	0.118	0.332
0.285	0.341	0.206	0.168
>BTTTGGTTTG	HuR(?)/HEK293-HuR-CLIP-Seq(GSE87887)/Homer	5.284740	-80.621885	0	T:46712.0(66.11%),B:43680.4(63.87%),P:1e-35
0.148	0.234	0.382	0.237
0.065	0.066	0.099	0.770
0.073	0.009	0.048	0.870
0.071	0.063	0.091	0.775
0.197	0.146	0.428	0.230
0.176	0.063	0.513	0.248
0.071	0.007	0.153	0.769
0.051	0.038	0.019	0.892
0.109	0.027	0.191	0.673
0.209	0.200	0.372	0.219
>SCCTSAGGSCAW	AP-2gamma(AP2)/MCF7-TFAP2C-ChIP-Seq(GSE21234)/Homer	6.349794	-78.844923	0	T:6367.0(9.01%),B:5297.1(7.75%),P:1e-34
0.005	0.431	0.547	0.017
0.001	0.997	0.001	0.001
0.001	0.947	0.001	0.051
0.003	0.304	0.001	0.692
0.061	0.437	0.411	0.091
0.688	0.004	0.289	0.019
0.063	0.001	0.935	0.001
0.001	0.001	0.997	0.001
0.009	0.487	0.503	0.001
0.281	0.458	0.059	0.201
0.552	0.128	0.170	0.150
0.232	0.185	0.201	0.381
>HDGYAATGAAAN	Hoxd12(Homeobox)/ChickenMSG-Hoxd12.Flag-ChIP-Seq(GSE86088)/Homer	6.235574	-78.322231	0	T:26998.0(38.21%),B:24611.1(35.99%),P:1e-34
0.367	0.263	0.149	0.221
0.389	0.077	0.271	0.263
0.186	0.143	0.670	0.001
0.022	0.516	0.001	0.461
0.702	0.161	0.105	0.032
0.584	0.288	0.127	0.001
0.001	0.001	0.001	0.997
0.289	0.191	0.462	0.057
0.924	0.001	0.001	0.074
0.997	0.001	0.001	0.001
0.623	0.082	0.110	0.185
0.291	0.233	0.188	0.288
>HGTCWHATCA	Replumless(BLH)/Arabidopsis-RPL.GFP-ChIP-Seq(GSE78727)/Homer	6.401017	-77.743318	0	T:17912.0(25.35%),B:15995.8(23.39%),P:1e-33
0.233	0.294	0.136	0.336
0.217	0.141	0.623	0.019
0.113	0.045	0.001	0.841
0.001	0.946	0.001	0.052
0.409	0.228	0.083	0.281
0.228	0.366	0.073	0.333
0.543	0.016	0.314	0.127
0.001	0.001	0.001	0.997
0.001	0.997	0.001	0.001
0.552	0.178	0.135	0.135
>SAGATAAGRV	Gata1(Zf)/K562-GATA1-ChIP-Seq(GSE18829)/Homer	6.402981	-76.865112	0	T:7649.0(10.83%),B:6471.3(9.46%),P:1e-33
0.109	0.469	0.365	0.057
0.700	0.024	0.001	0.275
0.001	0.001	0.997	0.001
0.997	0.001	0.001	0.001
0.001	0.001	0.001	0.997
0.997	0.001	0.001	0.001
0.997	0.001	0.001	0.001
0.023	0.145	0.831	0.001
0.311	0.237	0.434	0.018
0.309	0.275	0.292	0.124
>TGRCCYTTCR	NLP7(RWPRK)/col-NLP7-DAP-Seq(GSE60143)/Homer	5.857085	-75.952957	0	T:21384.0(30.26%),B:19291.5(28.21%),P:1e-32
0.030	0.233	0.001	0.736
0.101	0.001	0.832	0.066
0.300	0.156	0.386	0.158
0.062	0.887	0.021	0.030
0.027	0.553	0.078	0.342
0.060	0.448	0.053	0.440
0.072	0.116	0.013	0.799
0.064	0.094	0.001	0.841
0.139	0.479	0.247	0.135
0.355	0.144	0.426	0.075
>ASWTCAAAGG	Tcf3(HMG)/mES-Tcf3-ChIP-Seq(GSE11724)/Homer	8.529040	-75.931337	0	T:3393.0(4.80%),B:2663.0(3.89%),P:1e-32
0.809	0.012	0.104	0.075
0.011	0.444	0.325	0.220
0.502	0.016	0.001	0.481
0.038	0.001	0.001	0.960
0.001	0.916	0.082	0.001
0.997	0.001	0.001	0.001
0.997	0.001	0.001	0.001
0.997	0.001	0.001	0.001
0.084	0.001	0.914	0.001
0.122	0.314	0.518	0.046
>NRRTGACGTCAT	Atf2(bZIP)/3T3L1-Atf2-ChIP-Seq(GSE56872)/Homer	7.098521	-745.438193	0	T:7791.0(11.03%),B:4813.3(7.04%),P:1e-323
0.209	0.287	0.276	0.228
0.239	0.195	0.379	0.188
0.429	0.226	0.283	0.062
0.047	0.025	0.020	0.908
0.016	0.028	0.825	0.131
0.750	0.026	0.105	0.119
0.057	0.569	0.177	0.197
0.206	0.144	0.580	0.070
0.095	0.105	0.044	0.756
0.132	0.798	0.042	0.028
[truncated: 4,717 more rows]
