# Supplementary material for: Conservation of cis-Regulatory Syntax Underlying Deuterostome Gastrulation
Source: Cells. 2024 Jun 28;13(13):1121. doi: 10.3390/cells13131121 (PMC11240583; doi:10.3390/cells13131121)
Supplement: Supplementary file 1 [file cells-13-01121-s001.zip › Supplementary_Dataset_S5.ods]

## Sheet: Foglio1
Common motifs
MAATCACTGC
NNWSACACGTGTSWN
GGCGGCGG
GGCGGCTG
TTRAGTGSYK
DCMGCCGCCA
DGTAAACA
CCWTTGTY
GCGCCGTY
NNNVCTGWGYAAACASN
WWATRTAAACAN
KCCACGTGAC
CACGTGCC
YACGTMAY
CTTTGATGTGSB
NKGMCACGTGDCMNN
WWTRTAAACAVG
NYTAATCCYB
CGTTGACTWW
HNACGCTCCT
YCTTTGTTCC
CCWTTGTYYB
RATGASTCAT
TGGCGGCT
CCTTTGATST
GGCGGCGG
RTGGCGGCGG
GHCACGTG
BSNTGTTTACWYWGN
KTGTTTGC
BGTTGACTWH
AACAGCTGTTHN
WACACGTAACTT
KACACGTCTCTY
CGCCGCCATTTT
DATGASTCAT
CACAGCAGGGGG
CCATTGTTYB
NNATGASTCATH
AWATGGCGGCGG
CYTGTTTACWYW
DGCACACGTG
MGTTGACTTT
AGGVNCCTTTGT
CTGTCTGG
WAAGTAAACA
AACAGCTG
WDWTGGCGGCGG
WAAGTAAACA
BCCATTGTTC
VVCCACGTGG
NYYTGTTTACHN
ASWTCAAAGG
CWGGCGGGAA
VTGACTCATC
WWTGGCGCCAWWWNN
WNBCACGTGA
CCTGCTGAGH
AHWAGTCAAC
CGCCGYCATW
SCHTGTTTACAT
VBSYGTCTGG
NATGASTCABNN
NNNTTGACYWNNNNN
TRTTTACTTW
SCGTTGACTTTN
NCGTTGACTT
NGTGTTCAVTSAAGCGKAAA
RTGGCGGCGG
RRTSACGTSD
ATGRCGGCGG
CCATTGTATGCAAAT
CGCCGCCA
BAACAGCTGT
NDNHCAGCTGTCANN
SCTGTCAVTCAV
VTTACGTAAYNNNNN
RGTTRCGTRW
KCACGTGMCN
GGCGGGAARN
WDHAGCMGCCAT
NNNNHRGTCAAMNNN
VNNGGATTADNN
WWTGMCACGTCABCW
AAATGGCGGCGG
CCGCCGCC
RAACAATGGN
CACCGCTT
NCKTTGACYDDN
GGAAATTCCC
RTGATTKATRGN
GATGASTCATCN
NVWTGTTTAC
ASATCAAAGGVA
TYAGCCGCCATT
NNNNCACGTGNN
NVCACGTG
ATGGCGGCKG
WWAACGCGTT
NAAAGTCAACGN
RTTATGYAAB
VRCCACGTGG
GGATGACTCATC
CCATTGTTNY
ARGTTACGTRTN
GGCGGCTR
CTGTTTAC
DATGASTCATHN
