# Supplementary material for: Conservation of cis-Regulatory Syntax Underlying Deuterostome Gastrulation
Source: Cells. 2024 Jun 28;13(13):1121. doi: 10.3390/cells13131121 (PMC11240583; doi:10.3390/cells13131121)
Supplement: Supplementary file 1 [file cells-13-01121-s001.zip › Supplementary_Dataset_S6.ods]

## Sheet: Foglio1
source	term_name	term_id	highlighted	adjusted_p_value	negative_log10_of_adjusted_p_value	term_size	query_size	intersection_size	effective_domain_size	intersections
REAC	Gastrulation	REAC:R-HSA-9758941	false	2,06898931839733E-09	8,68424175146722	47	41	8	10835	FOXA1,FOXA2,FOXF1,SOX2,TCF7,LEF1,SMAD2,SMAD4
REAC	Deactivation of the beta-catenin transactivating complex	REAC:R-HSA-3769402	false	5,70724539115294E-08	7,24357345393913	42	41	7	10835	SOX2,SOX3,SOX4,SOX6,SOX9,TCF7,LEF1
REAC	Formation of axial mesoderm	REAC:R-HSA-9796292	false	4,23376806924554E-07	6,3732729368234	14	41	5	10835	FOXA1,FOXA2,TCF7,LEF1,SMAD2
REAC	Germ layer formation at gastrulation	REAC:R-HSA-9754189	false	1,29777442548851E-06	5,8868007884903	17	41	5	10835	SOX2,TCF7,LEF1,SMAD2,SMAD4
REAC	Developmental Biology	REAC:R-HSA-1266738	false	1,50010072101079E-05	4,82387958020388	1140	41	18	10835	FOXA1,FOXA2,FOXA3,FOXF1,FOXO1,FOXO3,PAX6,MYOG,SOX2,SOX9,SOX10,TCF3,TCF4,TCF7,LEF1,SMAD2,SMAD4,YY1
REAC	Generic Transcription Pathway	REAC:R-HSA-212436	false	5,24663893282079E-05	4,28011882238049	1236	41	18	10835	FOXO1,FOXO3,NKX3-2,HEY2,BMAL1,JUNB,SOX2,SOX9,TCF3,TCF7,LEF1,SMAD2,SMAD4,NR2E1,NR2F1,NR4A1,ZNF460,YY1
REAC	FOXO-mediated transcription of cell cycle genes	REAC:R-HSA-9617828	false	0,000145781354734686	3,83629801822415	17	41	4	10835	FOXO1,FOXO3,SMAD2,SMAD4
REAC	RNA Polymerase II Transcription	REAC:R-HSA-73857	false	0,00021710308359983	3,66333400804775	1357	41	18	10835	FOXO1,FOXO3,NKX3-2,HEY2,BMAL1,JUNB,SOX2,SOX9,TCF3,TCF7,LEF1,SMAD2,SMAD4,NR2E1,NR2F1,NR4A1,ZNF460,YY1
REAC	Regulation of gene expression in beta cells	REAC:R-HSA-210745	false	0,00023612012169682	3,62686700161447	19	41	4	10835	FOXA2,FOXA3,FOXO1,PAX6
REAC	Gene expression (Transcription)	REAC:R-HSA-74160	false	0,00089843234773415	3,04651461984818	1493	41	18	10835	FOXO1,FOXO3,NKX3-2,HEY2,BMAL1,JUNB,SOX2,SOX9,TCF3,TCF7,LEF1,SMAD2,SMAD4,NR2E1,NR2F1,NR4A1,ZNF460,YY1
REAC	FOXO-mediated transcription of oxidative stress, metabolic and neuronal genes	REAC:R-HSA-9615017	false	0,00162000175239472	2,79048451567037	30	41	4	10835	FOXO1,FOXO3,SMAD2,SMAD4
REAC	AKT phosphorylates targets in the nucleus	REAC:R-HSA-198693	false	0,00213143283426308	2,67132834829412	10	41	3	10835	FOXO1,FOXO3,NR4A1
REAC	Regulation of beta-cell development	REAC:R-HSA-186712	false	0,00474397903863307	2,32385723857847	39	41	4	10835	FOXA2,FOXA3,FOXO1,PAX6
REAC	TCF dependent signaling in response to WNT	REAC:R-HSA-201681	false	0,00819639433035733	2,08637715576394	232	41	7	10835	SOX2,SOX3,SOX4,SOX6,SOX9,TCF7,LEF1
REAC	SMAD4 MH2 Domain Mutants in Cancer	REAC:R-HSA-3311021	false	0,0150403855161719	1,82274103173637	3	41	2	10835	SMAD2,SMAD4
REAC	Loss of Function of SMAD4 in Cancer	REAC:R-HSA-3304347	false	0,0150403855161719	1,82274103173637	3	41	2	10835	SMAD2,SMAD4
REAC	SMAD2/3 MH2 Domain Mutants in Cancer	REAC:R-HSA-3315487	false	0,0150403855161719	1,82274103173637	3	41	2	10835	SMAD2,SMAD4
REAC	Interleukin-4 and Interleukin-13 signaling	REAC:R-HSA-6785807	false	0,0198325977292214	1,70262039696076	110	41	5	10835	FOXO1,FOXO3,JUNB,BATF,SOX2
REAC	Transcriptional regulation of pluripotent stem cells	REAC:R-HSA-452723	false	0,0265032256923046	1,57670126511552	22	41	3	10835	SOX2,SMAD2,SMAD4
REAC	Signaling by NODAL	REAC:R-HSA-1181150	false	0,0303986749019141	1,51714534715866	23	41	3	10835	FOXO3,SMAD2,SMAD4
REAC	FOXO-mediated transcription	REAC:R-HSA-9614085	false	0,038613552705998	1,4132602385306	66	41	4	10835	FOXO1,FOXO3,SMAD2,SMAD4
REAC	Circadian Clock	REAC:R-HSA-400253	false	0,0409532609469538	1,38771151136675	67	41	4	10835	BMAL1,CLOCK,NPAS2,NFIL3
REAC	Constitutive Signaling by AKT1 E17K in Cancer	REAC:R-HSA-5674400	false	0,0442776329097648	1,353815604634	26	41	3	10835	FOXO1,FOXO3,NR4A1
REAC	BMAL1:CLOCK,NPAS2 activates circadian gene expression	REAC:R-HSA-1368108	false	0,0496815890287658	1,30380452202254	27	41	3	10835	BMAL1,CLOCK,NPAS2
REAC	Loss of Function of SMAD2/3 in Cancer	REAC:R-HSA-3304349	false	0,0498943370289588	1,30194874368801	5	41	2	10835	SMAD2,SMAD4
REAC	RUNX3 regulates BCL2L11 (BIM) transcription	REAC:R-HSA-8952158	false	0,0498943370289588	1,30194874368801	5	41	2	10835	FOXO3,SMAD4
